# Supplementary material for: Integrated Single‐Nucleus Multi‐Omics Atlases Reveal Lineage Plasticity and Regulatory Networks of Luminal Epithelial Cells During Mammary Gland Lactation and Involution
Source: Adv Sci (Weinh). 2026 Jul 27:e76753. Online ahead of print. doi: 10.1002/advs.76753 (PMC13403729; doi:10.1002/advs.76753)
Supplement: Supplementary file 2 — Supporting File 2: advs76753‐sup‐0002‐TableS1‐S16.xlsx. [file ADVS-9999-e76753-s002.xlsx]

## Sheet: Table S1
Table S1. Statistics of snRNA-seq data for mammary gland of dairy goat
	D1	D2	D3	L1	L2	L3
Estimated Number of Cells	10993	8964	7958	8325	11833	16126
Mean Reads per Cell	27908	33930	37777	38473	27595	19858
Median Genes per Cell	1019	984	713	711	1293	750
Number of Reads	306792450	304148994	300627809	320283715	326532931	320223130
Valid Barcodes（%）	94.7	94	91	90.9	94	94.3
Valid UMIs（%）	99.8	99.8	99.8	99.8	99.9	99.9
Sequencing Saturation（%）	79.3	83.7	84.7	57.4	55.2	64.6
Q30 Bases in Barcode（%）	96.8	97	97.1	97.3	97.1	97.4
Q30 Bases in RNA Read（%）	93.9	93.7	90.7	89.7	95.9	96.9
Q30 Bases in UMI（%）	97.4	97.8	97.6	97.8	97.8	98.3
Reads Mapped to Genome（%）	84.4	81.5	59.8	44.6	92	95.5
Reads Mapped Confidently to Genome（%）	78	76.5	51.8	42.6	88.4	90.8
Reads Mapped Confidently to Intergenic Regions（%）	28.2	27.7	19.6	18.2	35.5	40.6
Reads Mapped Confidently to Intronic Regions（%）	43.8	43.2	27.2	21.4	45.9	38.2
Reads Mapped Confidently to Exonic Regions（%）	6	5.5	5	3	7	12
Reads Mapped Confidently to Transcriptome（%）	42.4	41.7	27.7	11.5	33.2	30.6
Reads Mapped Antisense to Gene（%）	7.3	6.9	4.4	12.8	19.7	19.5
Total Genes Detected	16858	16957	16598	16538	16967	16205
D1, D2, and D3 represent dairy goat mammary tissue samples 1, 2, and 3 from the dry stage, respectively; L1, L2, and L3 represent dairy goat mammary tissue samples 1, 2, and 3 from the lactation stage, respectively.

## Sheet: Table S2
Table S2. Statistics of snATAC-seq data for mammary gland of dairy goat
	D1	D2	D3	L1	L2	L3
Estimated number of cells	11393	12294	12284	16556	12992	13465
Median high-quality fragments per cell	10158	9658	7706	3870	9220	10328
Fraction of high-quality fragments overlapping peaks（%）	18.2	24.6	15.5	32.3	43.9	0.455
Fraction of high-quality fragments in cells（%）	94.2	94.9	92.2	68.5	95	94.2
Fraction of transposition events in peaks in cells（%）	17.1	23.3	14.6	30.6	41.6	43.4
Median high-quality fragments per cell	10158	9658	7706	3870	9220	10328
Sequenced read pairs	221494570	205241180	197269187	199652105	209074130	262263186
Valid barcodes（%）	95.7	95.9	95.9	96.5	96.4	96.5
Q30 bases in barcode（%）	88.2	89	88.9	91.3	90	91
Q30 bases in read 1（%）	94.1	89.6	94.4	94.7	94.7	94.5
Q30 bases in read 2（%）	93.5	90.5	93.5	94.5	94	94.3
D1, D2, and D3 represent dairy goat mammary tissue samples 1, 2, and 3 from the dry stage, respectively; L1, L2, and L3 represent dairy goat mammary tissue samples 1, 2, and 3 from the lactation stage, respectively.

## Sheet: Table S3
Table S3. Percentage of cell subtype in mammary gland of the dry and lactation stage
Stage	Cell subtype	Counts	Ratio (%)
Dry stage	B cell	862	3.13523
Dry stage	Pericytes	462	1.68037
Dry stage	LASP2	3067	11.1552
Dry stage	Epi-from-LFB	435	1.58216
Dry stage	Fibroblasts	7108	25.8529
Dry stage	ILC2	5613	20.4154
Dry stage	LHS cell	1553	5.64851
Dry stage	Lymphatic endothelial cell	830	3.01884
Dry stage	Macrophage	2321	8.44184
Dry stage	LASP4	3046	11.0788
Dry stage	B-Myo cell	1629	5.92493
Dry stage	Vascular endothelial cell	568	2.06591
Lactation stage	Fibroblasts	1638	4.51613
Lactation stage	ILC2	3731	10.2867
Lactation stage	LHS cell	1084	2.9887
Lactation stage	Lactocytes3	10640	29.3355
Lactation stage	Lactocytes2	3420	9.42928
Lactation stage	Lactocytes1	2322	6.40199
Lactation stage	Lymphatic endothelial cell	424	1.16901
Lactation stage	Macrophage	4726	13.0301
Lactation stage	LASP4	2345	6.4654
Lactation stage	PDGFRA+ Fibroblasts	3184	8.7786
Lactation stage	Plasma cell	402	1.10835
Lactation stage	TOP2A+ macrophage	380	1.0477
Lactation stage	B-Myo cell	1087	2.99697
Lactation stage	Vascular endothelial cell	887	2.44555

## Sheet: Table S4
Table S4. Differential gene expression analysis of shared cell types in mammary gland between the dry and lactation stage and Gene Ontology (GO) enrichment of upregulated differentially expressed genes (DEGs)
DEG of LASP4							GO of upregulated DEGs in LASP4													DEG of LHS cell							GO of upregulated DEGs in LHS cell													DEG of B-Myo cell							GO of upregulated DEGs in B-Myo cell
Gene Name	P-value	Log2FC	Pct.1	Pct.2	Adjust P-value		GO Term	Count	%	P-Value	Genes	List Total	Pop Hits	Pop Total	Fold Enrichment	Bonferroni	Benjamini	FDR		Gene Name	P-value	Log2FC	Pct.1	Pct.2	Adjust P-value		GO Term	Count	%	P-Value	Genes	List Total	Pop Hits	Pop Total	Fold Enrichment	Bonferroni	Benjamini	FDR		Gene Name	P-value	Log2FC	Pct.1	Pct.2	Adjust P-value		GO Term	Count	%
ENSCHIG00000026883	0	6.42759	0.783	0.041	0		GO:0006120~mitochondrial electron transport, NADH to ubiquinone	7	1.02339	0.000112266	ND6, NDUFS6, ND1, ND3, ND2, ND5, ND4	604	24	17956	8.67081	0.22506	0.254955	0.254955		ENSCHIG00000026883	3.23171e-271	6.41781	0.683	0.05	5.47807e-267		GO:0006120~mitochondrial electron transport, NADH to ubiquinone	6	1.63043	5.94575e-05	ND6, NDUFS6, ND1, ND3, ND2, ND4	325	24	17956	13.8123	0.0809114	0.0843703	0.0843703		ENSCHIG00000026883	0	7.24294	0.786	0.055	0		GO:0002181~cytoplasmic translation	8	1.44665
ENSCHIG00000021841	0	7.55243	0.72	0.019	0		GO:0030335~positive regulation of cell migration	15	2.19298	0.000700996	SEMA7A, EDN1, HSPA5, SEMA3C, F2R, FAM107A, CXCR4, LAMB1, CLDN1, TGFBR1, ACTB, ACTG1, PLAU, ITGA6, CCN1	604	154	17956	2.89563	0.796588	0.592555	0.592555		PAEP	9.23666e-263	4.16989	0.798	0.176	1.56571e-258		GO:0055074~calcium ion homeostasis	5	1.3587	0.000702582	KL, SGCD, ANKH, TMTC2, FAM20A	325	23	17956	12.0107	0.631131	0.498482	0.498482		PAEP	0	5.58737	0.882	0.172	0		GO:0015721~bile acid and bile salt transport	5	0.904159
SPP1	0	6.73121	0.614	0.033	0		GO:0043065~positive regulation of apoptotic process	17	2.48538	0.000782768	JUN, B4GALT1, TSC22D1, GADD45A, DAPK2, HTRA1, GADD45G, HSPD1, LGALS1, BIN1, ADAMTSL4, INPP5D, NEURL1, ITGA6, CCN1, CTSD, MCL1	604	192	17956	2.63221	0.831085	0.592555	0.592555		ENSCHIG00000021841	7.18805e-242	6.89733	0.629	0.045	1.21845e-237		GO:0072086~specification of loop of Henle identity	3	0.815217	0.00190136	IRX1, IRX2, IRX3	325	4	17956	41.4369	0.932834	0.757185	0.757185		ENSCHIG00000021841	0	8.13161	0.706	0.026	0		GO:0045765~regulation of angiogenesis	5	0.904159
ZNF521	0	-2.99946	0.123	0.695	0		GO:0019722~calcium-mediated signaling	7	1.02339	0.0013388	EDN1, SGCD, RCAN2, HTR2B, PLCG2, CXCR4, TRPM4	604	37	17956	5.62431	0.952282	0.760103	0.760103		GLYCAM1	5.05716e-184	7.5296	0.476	0.016	8.5724e-180		GO:0070588~calcium ion transmembrane transport	6	1.63043	0.00261966	CACNB2, TRPC6, ITPR2, ATP2B2, ATP2C2, SLC24A5	325	53	17956	6.25463	0.975819	0.757185	0.757185		GLYCAM1	2.63726e-266	7.51064	0.615	0.018	4.47041e-262		GO:0019915~lipid storage	6	1.08499
ITPR1	0	-2.18822	0.281	0.802	0		GO:0032755~positive regulation of interleukin-6 production	9	1.31579	0.00212872	AKIRIN2, F2R, WNT5A, PLCG2, LPL, IL1RAP, RAB7B, HSPD1, TLR2	604	69	17956	3.87763	0.992089	0.966864	0.966864		COX3	7.65406e-141	2.69588	0.826	0.522	1.29744e-136		GO:0006874~cellular calcium ion homeostasis	7	1.90217	0.00266802	VDR, HTR2B, ATP13A4, ATP13A5, ATP2C2, SLC24A5, ATF4	325	77	17956	5.02266	0.977427	0.757185	0.757185		SPP1	1.16284e-192	3.23068	0.672	0.147	1.97114e-188		GO:0010890~positive regulation of sequestering of triglyceride	4	0.723327
GLYCAM1	0	6.33178	0.509	0.011	0		GO:0090050~positive regulation of cell migration involved in sprouting angiogenesis	5	0.730994	0.00326426	TGFBR3, FGFBP1, PLK2, HMOX1, CIB1	604	19	17956	7.82328	0.999404	1	1		COX2	2.62552e-139	2.89494	0.718	0.316	4.45052e-135		GO:0050808~synapse organization	5	1.3587	0.00388828	NTRK2, GRM5, NBEA, SLC1A1, PPFIA2	325	36	17956	7.6735	0.996027	0.919578	0.919578		XDH	1.29661e-188	5.53402	0.527	0.048	2.19788e-184		GO:0032760~positive regulation of tumor necrosis factor production	8	1.44665
ENSCHIG00000014217	0	2.78731	0.723	0.255	0		GO:0048022~negative regulation of melanin biosynthetic process	3	0.438596	0.00330247	WNT5A, MFSD12, SLC24A5	604	3	17956	29.7285	0.999454	1	1		ENSCHIG00000022162	6.10398e-136	4.5662	0.472	0.065	1.03469e-131		GO:0006112~energy reserve metabolic process	3	0.815217	0.00464082	KL, ADGRF5, MRAP2	325	6	17956	27.6246	0.998641	0.94076	0.94076		SEMA3A	1.60388e-168	5.27485	0.484	0.044	2.71873e-164		GO:0042104~positive regulation of activated T cell proliferation	5	0.904159
PAEP	0	2.65807	0.936	0.62	0		GO:0010595~positive regulation of endothelial cell migration	6	0.877193	0.00521818	WNT5A, CALR, PIK3CB, PROX1, BCAR1, PIK3CG	604	34	17956	5.2462	0.999993	1	1		ENSCHIG00000012599	3.96226e-127	3.22007	0.661	0.278	6.71643e-123		GO:0035435~phosphate ion transmembrane transport	3	0.815217	0.0107461	SLC37A1, ANKH, VDR	325	9	17956	18.4164	1	1	1		ENSCHIG00000022162	1.73078e-167	5.76694	0.489	0.047	2.93385e-163		GO:0001525~angiogenesis	11	1.98915
XDH	0	2.13569	0.956	0.643	0		GO:0007399~nervous system development	11	1.60819	0.00536726	NTRK2, SEMA7A, NAV3, SEMA3C, NEURL1, GFRAL, BOC, IGF2BP2, FOS, GFRA2, TGFBR1	604	115	17956	2.84359	0.999995	1	1		BTN1A1	4.33354e-125	8.15516	0.324	0.002	7.34578e-121		GO:0010890~positive regulation of sequestering of triglyceride	3	0.815217	0.0107461	CIDEA, LPL, PLIN3	325	9	17956	18.4164	1	1	1		LTF	2.72257e-163	3.8643	0.525	0.072	4.61502e-159		GO:0006120~mitochondrial electron transport, NADH to ubiquinone	5	0.904159
OSBPL10	0	1.91167	0.897	0.633	0		GO:0042632~cholesterol homeostasis	8	1.16959	0.00652564	ERRFI1, GRAMD1B, FABP3, INSIG1, LIPG, LCAT, LPL, LDLR	604	66	17956	3.60345	1	1	1		OSBPL3	3.79213e-123	-1.49812	0.548	0.875	6.42804e-119		GO:0048167~regulation of synaptic plasticity	4	1.08696	0.0150338	RIMS4, PLK2, ERC2, ATF4	325	29	17956	7.62058	1	1	1		BTN1A1	4.89397e-162	7.98657	0.392	0.002	8.29577e-158		GO:0032981~mitochondrial respiratory chain complex I assembly	7	1.26582
SHANK2	0	-1.30125	0.821	0.97	0		GO:0010564~regulation of cell cycle process	4	0.584795	0.00660868	BIN1, MYC, E4F1, SND1	604	12	17956	9.90949	1	1	1		SEMA3A	1.11831e-118	6.94755	0.335	0.014	1.89565e-114		GO:0019915~lipid storage	4	1.08696	0.0150338	CIDEA, ANGPTL3, PLIN3, CD36	325	29	17956	7.62058	1	1	1		ENSCHIG00000014217	1.90336e-157	4.65138	0.491	0.061	3.22639e-153		GO:0006112~energy reserve metabolic process	3	0.542495
ENSCHIG00000019092	1.35515e-307	3.08942	0.574	0.116	2.29712e-303		GO:0097009~energy homeostasis	6	0.877193	0.00669217	UBB, IRX3, IGF2BP2, METRNL, MRAP2, MFSD2A	604	36	17956	4.95475	1	1	1		XDH	1.69054e-118	4.7015	0.431	0.069	2.86564e-114		GO:0032981~mitochondrial respiratory chain complex I assembly	5	1.3587	0.0194331	ND6, ND1, ND2, FOXRED1, ND4	325	57	17956	4.84642	1	1	1		ENSCHIG00000012548	1.42709e-144	5.89894	0.417	0.032	2.41905e-140		GO:0042274~ribosomal small subunit biogenesis	6	1.08499
NTN1	9.18353e-294	-3.27335	0.086	0.572	1.5567e-289		GO:0042274~ribosomal small subunit biogenesis	7	1.02339	0.00767818	NOM1, RPS16, RPS7, UTP3, RPS5, IMP4, RPS23	604	52	17956	4.00191	1	1	1		AGL	2.39276e-114	2.10463	0.753	0.426	4.05597e-110		GO:0032024~positive regulation of insulin secretion	4	1.08696	0.0230526	TCF7L2, GCK, F2RL2, AACS	325	34	17956	6.49991	1	1	1		LALBA	6.1874e-134	7.57322	0.337	0.004	1.04883e-129		GO:1905691~lipid particle disassembly	3	0.542495
PDE7A	1.52039e-288	-1.52654	0.594	0.904	2.57722e-284		GO:0050729~positive regulation of inflammatory response	7	1.02339	0.00841888	PTGER4, FABP3, LGALS1, WNT5A, LPL, LDLR, TLR2	604	53	17956	3.9264	1	1	1		GDA	1.10592e-108	3.72467	0.41	0.066	1.87464e-104		GO:0010595~positive regulation of endothelial cell migration	4	1.08696	0.0230526	ITGB3, WNT5A, CALR, PROX1	325	34	17956	6.49991	1	1	1		ITPR1	2.01406e-129	-1.55302	0.646	0.905	3.41404e-125		GO:0016310~phosphorylation	18	3.25497
PSD3	2.19763e-271	2.95605	0.598	0.179	3.72521e-267		GO:0008217~regulation of blood pressure	6	0.877193	0.0084352	RAMP2, GUCY1A1, NPY, KCNQ1, NPR3, STK39	604	38	17956	4.69397	1	1	1		LALBA	5.10949e-103	7.49001	0.276	0.003	8.6611e-99		GO:0032332~positive regulation of chondrocyte differentiation	3	0.815217	0.0255989	PKDCC, SOX6, SOX5	325	14	17956	11.8391	1	1	1		CD36	1.49978e-126	5.16242	0.364	0.024	2.54227e-122		GO:0007264~small GTPase mediated signal transduction	8	1.44665
BTN1A1	4.72796e-263	9.68904	0.341	0.001	8.01437e-259		GO:0007165~signal transduction	26	3.80117	0.00883826	GABRB3, TENM4, PDE3B, PTPRM, TNFRSF11B, IL1RAP, GLDN, PDE11A, ARHGAP42, RASSF3, GRB14, IRAK2, RASSF4, CHN2, CCN6, GRB10, PRKG2, PDE6A, CCN2, CCN1, MAGI2, PDE10A, OLFM3, GNB2, PDE7B, PIK3AP1	604	446	17956	1.73305	1	1	1		ENSCHIG00000012548	5.20027e-100	3.88126	0.383	0.059	8.81497e-96		GO:0048468~cell development	3	0.815217	0.0255989	IRX1, IRX2, IRX3	325	14	17956	11.8391	1	1	1		FTO	2.97809e-111	-1.19571	0.766	0.925	5.04816e-107		GO:0006874~cellular calcium ion homeostasis	7	1.26582
FAM135B	9.00178e-258	5.60258	0.365	0.014	1.52589e-253		GO:0050821~protein stabilization	12	1.75439	0.00890777	HSP90AA1, PHB1, BAG3, PIM1, DSG1, CALR, PPIB, TSPAN1, CCT5, HYPK, GTPBP4, HSPD1	604	143	17956	2.4947	1	1	1		ND2	6.36775e-100	2.54502	0.612	0.259	1.0794e-95		GO:0006633~fatty acid biosynthetic process	4	1.08696	0.0267939	SCD, PLA2G2C, FASN, LPL	325	36	17956	6.1388	1	1	1		CADPS2	8.17113e-98	-1.16244	0.713	0.913	1.38509e-93		GO:0045176~apical protein localization	3	0.542495
SLC1A2	3.00856e-257	3.84023	0.435	0.053	5.09981e-253		GO:0007155~cell adhesion	16	2.33918	0.0091069	B4GALT1, HAPLN3, CLDN1, DPP4, VCAN, AZGP1, ADGRG1, CCN6, SPP1, NCAM1, ITGA6, CCN2, CD24, MFGE8, CTNNAL1, BCAR1	604	225	17956	2.11403	1	1	1		ZNF609	8.04722e-93	-0.980053	0.793	0.944	1.36408e-88		GO:0006958~complement activation, classical pathway	3	0.815217	0.0291904	C5, C9, MASP2	325	15	17956	11.0498	1	1	1		KCNK2	4.34413e-97	-2.48815	0.171	0.559	7.36373e-93		GO:0006750~glutathione biosynthetic process	3	0.542495
SDC2	5.84121e-246	2.64962	0.579	0.176	9.90144e-242		GO:0032981~mitochondrial respiratory chain complex I assembly	7	1.02339	0.0118978	ND6, NDUFB10, NDUFAF3, ND1, ND2, ND5, ND4	604	57	17956	3.65087	1	1	1		DDX5	2.89079e-92	1.10156	0.893	0.779	4.90017e-88		GO:0055091~phospholipid homeostasis	3	0.815217	0.0291904	FABP3, GPAM, ANGPTL3	325	15	17956	11.0498	1	1	1		SLC1A2	1.01095e-96	5.86454	0.265	0.009	1.71367e-92		GO:0019725~cellular homeostasis	3	0.542495
SGCD	9.07357e-246	4.29331	0.392	0.034	1.53806e-241		GO:0045669~positive regulation of osteoblast differentiation	7	1.02339	0.0118978	SUCO, LRP3, PRKD1, TENT5A, CCN1, RUNX2, LTF	604	57	17956	3.65087	1	1	1		CD36	4.1779e-90	5.45886	0.281	0.019	7.08196e-86		GO:0009617~response to bacterium	5	1.3587	0.0298119	GPM6A, FABP3, SCN7A, LPL, FAM20A	325	65	17956	4.24994	1	1	1		EPHA6	4.31171e-96	6.34214	0.26	0.007	7.30878e-92		GO:0043567~regulation of insulin-like growth factor receptor signaling pathway	3	0.542495
SLC25A21	4.92538e-245	8.12895	0.323	0.002	8.349e-241		GO:0055091~phospholipid homeostasis	4	0.584795	0.0126825	FABP3, GPAM, ABCA3, LIPG	604	15	17956	7.92759	1	1	1		COX1	1.83574e-87	2.00565	0.728	0.44	3.11176e-83		GO:0042632~cholesterol homeostasis	5	1.3587	0.0312998	GRAMD1B, FABP3, INSIG1, ANGPTL3, LPL	325	66	17956	4.18555	1	1	1		GNAQ	3.6128e-93	-1.17539	0.744	0.911	6.12406e-89		GO:0070166~enamel mineralization	3	0.542495
ARHGEF28	2.07874e-233	-1.61117	0.371	0.777	3.52368e-229		GO:0051965~positive regulation of synapse assembly	6	0.877193	0.0128161	NTRK2, LRRN3, SLITRK6, SYNDIG1, IL1RAP, EFNA5	604	42	17956	4.24693	1	1	1		CCDC68	1.30244e-85	-1.79594	0.253	0.624	2.20777e-81		GO:0006629~lipid metabolic process	7	1.90217	0.0316078	PLCB4, PLCL1, CIDEA, LPL, GPCPD1, ACSS1, AACS	325	131	17956	2.95225	1	1	1		LIN7A	4.59622e-93	7.07534	0.248	0.006	7.79105e-89		GO:0008217~regulation of blood pressure	5	0.904159
SEMA3A	2.82172e-224	4.77601	0.402	0.057	4.7831e-220		GO:0006629~lipid metabolic process	11	1.60819	0.0129539	PLCB4, PLCL1, LIPG, PLCL2, CIDEA, LCAT, LPL, ACSS1, PLCXD2, FADS1, AACS	604	131	17956	2.49628	1	1	1		CHST9	4.39369e-84	-1.69158	0.28	0.657	7.44774e-80		GO:0072272~proximal/distal pattern formation involved in metanephric nephron development	2	0.543478	0.0357636	IRX1, IRX2	325	2	17956	55.2492	1	1	1		COX3	6.27339e-89	2.76779	0.663	0.339	1.0634e-84		GO:0006412~translation	20	3.61664
ENSCHIG00000022648	4.22457e-218	-2.74656	0.114	0.522	7.16107e-214		GO:0016310~phosphorylation	21	3.07018	0.0140563	DGKE, PANK3, PLK2, HTR2B, STK39, PIK3CB, AK5, PIK3CG, TEC, PLAU, PIM1, PRKG2, PIP4K2A, ALPK3, RIOK2, PIM3, PLXNC1, PRKD1, ALDH18A1, JAK3, PRKG1	604	348	17956	1.79396	1	1	1		CYTB	7.8398e-84	2.54575	0.585	0.27	1.32892e-79		GO:0005989~lactose biosynthetic process	2	0.543478	0.0357636	B4GALT1, LALBA	325	2	17956	55.2492	1	1	1		ENSCHIG00000016791	1.61369e-87	11.9912	0.221	0	2.73537e-83		GO:0007416~synapse assembly	4	0.723327
ENSCHIG00000022162	4.21114e-211	2.92975	0.483	0.11	7.1383e-207		GO:0006874~cellular calcium ion homeostasis	8	1.16959	0.014728	EDN1, VDR, HTR2B, ATP13A4, ATP13A5, ATP2C2, SLC24A5, ATF4	604	77	17956	3.08867	1	1	1		LTF	4.18865e-83	2.28226	0.454	0.125	7.10017e-79		GO:0030182~neuron differentiation	6	1.63043	0.0361356	IRX1, IRX2, IRX3, WNT5A, ATP2B2, VXN	325	101	17956	3.28213	1	1	1		SLC39A8	1.18765e-86	3.75237	0.322	0.047	2.01318e-82		GO:0002526~acute inflammatory response	3	0.542495
COX3	1.43805e-210	3.26022	0.613	0.25	2.43764e-206		GO:0071260~cellular response to mechanical stimulus	6	0.877193	0.0154944	PTGER4, CASP8, GADD45A, BAG3, PIEZO1, PLEC	604	44	17956	4.05388	1	1	1		EPHA6	4.6048e-80	6.81777	0.227	0.006	7.8056e-76		GO:0019934~cGMP-mediated signaling	3	0.815217	0.0369278	GUCY1A1, HTR2B, PRKG1	325	17	17956	9.74986	1	1	1		HMCN1	9.16439e-86	1.86064	0.741	0.49	1.55346e-81		GO:1901379~regulation of potassium ion transmembrane transport	3	0.542495
DDX5	1.35708e-202	1.77294	0.693	0.357	2.30039e-198		GO:0051893~regulation of focal adhesion assembly	4	0.584795	0.0180358	LIMCH1, EFNA5, ACTB, ACTG1	604	17	17956	6.99494	1	1	1		MET	8.37428e-80	-1.64054	0.262	0.63	1.41952e-75		GO:0001954~positive regulation of cell-matrix adhesion	3	0.815217	0.0369278	CSF1, ITGB3, CCL28	325	17	17956	9.74986	1	1	1		DDX5	5.75336e-85	1.3319	0.816	0.614	9.75252e-81		GO:0048668~collateral sprouting	3	0.542495
FRMD3	5.95136e-201	3.97646	0.349	0.037	1.00881e-196		GO:0045214~sarcomere organization	5	0.730994	0.0193039	KRT19, MYOZ2, ACTB, ACTG1, PLEC	604	31	17956	4.79492	1	1	1		MOCS2	2.01469e-79	-1.54468	0.261	0.632	3.41511e-75		GO:0030282~bone mineralization	4	1.08696	0.0374732	PKDCC, ANKH, PTHLH, ATF4	325	41	17956	5.39017	1	1	1		ELF5	1.16621e-84	4.37937	0.282	0.029	1.97684e-80		GO:0050919~negative chemotaxis	4	0.723327
GUCY1A1	1.11523e-199	5.9513	0.287	0.009	1.89042e-195		GO:0070371~ERK1 and ERK2 cascade	5	0.730994	0.0214916	EDN1, MYC, GRB10, HTR2B, ZFP36L2	604	32	17956	4.64507	1	1	1		KIF27	8.301e-79	-1.64894	0.272	0.635	1.4071e-74		GO:0042391~regulation of membrane potential	5	1.3587	0.0376821	GABRB3, TAFA4, RIMS4, KCNMA1, PIEZO1	325	70	17956	3.94637	1	1	1		ZNF521	1.81687e-83	-1.26777	0.55	0.825	3.07978e-79		GO:0009617~response to bacterium	6	1.08499
ETV6	1.05514e-193	-0.859986	0.892	0.972	1.78857e-189		GO:0055085~transmembrane transport	20	2.92398	0.0223998	SLC44A3, SLC45A3, ABCA3, AQP5, SLC4A4, TPCN1, SVOPL, ABCA10, SLC25A29, SLC5A9, SLC22A16, SLC17A9, KCNQ1, SLCO2B1, SLCO2A1, SLC16A7, SLC25A21, SLC25A47, SLC16A4, SLC19A2	604	342	17956	1.73851	1	1	1		PPP2R2B	1.27977e-78	6.75087	0.228	0.008	2.16934e-74		GO:0034620~cellular response to unfolded protein	3	0.815217	0.0410582	HSPA8, HSPA5, BAG3	325	18	17956	9.20821	1	1	1		FHOD3	4.49227e-82	-0.925726	0.855	0.965	7.61485e-78		GO:0032725~positive regulation of granulocyte macrophage colony-stimulating factor production	3	0.542495
ZBTB16	1.01e-189	-1.00795	0.565	0.899	1.71204e-185		GO:0008285~negative regulation of cell proliferation	13	1.90058	0.0234065	PHB1, SERPINE2, DUSP1, F2R, GTPBP4, SULT2B1, ADGRG1, NEURL1, CCN6, SMYD2, NUPR1, TNS2, GSDME	604	186	17956	2.0778	1	1	1		COL15A1	1.44777e-78	4.13182	0.28	0.03	2.45411e-74		GO:0006541~glutamine metabolic process	3	0.815217	0.0410582	CAD, GFPT1, CTPS1	325	18	17956	9.20821	1	1	1		EPHA5	3.00495e-81	5.42809	0.231	0.009	5.09369e-77		GO:0032869~cellular response to insulin stimulus	5	0.904159
COX2	5.09855e-188	3.78654	0.438	0.111	8.64256e-184		GO:0090303~positive regulation of wound healing	4	0.584795	0.0244604	CLDN1, ACTB, ACTG1, HBEGF	604	19	17956	6.25863	1	1	1		ARHGEF28	5.32987e-77	-1.00742	0.601	0.871	9.03466e-73		GO:0031640~killing of cells of other organism	3	0.815217	0.0410582	C9, PGLYRP1, LTF	325	18	17956	9.20821	1	1	1		ENSCHIG00000009880	1.24497e-80	-0.928886	0.83	0.952	2.11035e-76		GO:0040018~positive regulation of multicellular organism growth	4	0.723327
ANTXR1	5.67301e-188	-1.78887	0.189	0.595	9.61632e-184		GO:0001525~angiogenesis	10	1.46199	0.0262624	ADGRG1, RAMP2, PTPRB, ANGPT2, NPR3, CCN2, MFGE8, ACTB, ACTG1, JAM3	604	126	17956	2.3594	1	1	1		ATP6	1.35038e-76	3.02716	0.37	0.086	2.28903e-72		GO:0070509~calcium ion import	3	0.815217	0.0453531	CACNB2, SLC24A5, GCK	325	19	17956	8.72356	1	1	1		SLC25A21	1.56027e-80	3.84801	0.273	0.028	2.64481e-76		GO:0007169~transmembrane receptor protein tyrosine kinase signaling pathway	7	1.26582
TMEM120B	2.87763e-185	4.78986	0.291	0.018	4.87786e-181		GO:0019725~cellular homeostasis	3	0.438596	0.0275605	SCN7A, SNX10, TNS2	604	8	17956	11.1482	1	1	1		DMXL2	2.85939e-75	-1.10137	0.562	0.831	4.84695e-71		GO:0019432~triglyceride biosynthetic process	3	0.815217	0.0498052	GPAM, GPAT4, LPIN1	325	20	17956	8.28738	1	1	1		B4GALT1	5.11407e-80	3.1824	0.412	0.124	8.66886e-76		GO:0010744~positive regulation of macrophage derived foam cell differentiation	3	0.542495
ENSCHIG00000011942	1.49322e-181	-4.12197	0.034	0.358	2.53115e-177		GO:0045176~apical protein localization	3	0.438596	0.0275605	INSC, ACTB, JAM3	604	8	17956	11.1482	1	1	1		FRMD3	1.09894e-74	3.28757	0.331	0.065	1.86281e-70															COX2	1.08104e-77	3.15475	0.468	0.169	1.83248e-73		GO:0048167~regulation of synaptic plasticity	4	0.723327
EPHA5	4.65111e-181	3.68338	0.323	0.035	7.8841e-177		GO:0006750~glutathione biosynthetic process	3	0.438596	0.0275605	GCLC, SLC1A1, SLC1A2	604	8	17956	11.1482	1	1	1		NTNG1	1.34751e-73	-1.55081	0.377	0.701	2.28417e-69															PRKD1	1.40244e-76	1.49084	0.782	0.561	2.37727e-72		GO:0042445~hormone metabolic process	3	0.542495
LALBA	1.676e-179	9.14778	0.243	0.001	2.84098e-175		GO:0006997~nucleus organization	3	0.438596	0.0275605	GOLM1, BIN1, PLEC	604	8	17956	11.1482	1	1	1		SLC25A21	2.20544e-72	4.76477	0.233	0.016	3.73844e-68															OSBPL10	4.03381e-76	2.66489	0.479	0.196	6.83771e-72
KDR	4.25658e-176	-4.57678	0.02	0.329	7.21532e-172		GO:1903589~positive regulation of blood vessel endothelial cell proliferation involved in sprouting angiogenesis	3	0.438596	0.0275605	PPP1R16B, FGFBP1, HMOX1	604	8	17956	11.1482	1	1	1		SRRM2	1.74028e-71	1.67946	0.633	0.392	2.94995e-67															ENSCHIG00000003945	1.06349e-75	2.81433	0.376	0.093	1.80272e-71
ENSCHIG00000017456	2.06054e-174	3.50093	0.356	0.06	3.49283e-170		GO:0008203~cholesterol metabolic process	6	0.877193	0.0277224	SULT2B1, SQLE, ERRFI1, INSIG1, LCAT, LDLR	604	51	17956	3.49747	1	1	1		LIN7A	8.53052e-71	4.58628	0.232	0.017	1.44601e-66															RGS4	1.61172e-74	8.49598	0.193	0.001	2.73202e-70
PRR16	2.19479e-173	3.80773	0.323	0.041	3.72039e-169		GO:0045599~negative regulation of fat cell differentiation	5	0.730994	0.0317163	INSIG1, WNT5A, LRP3, JDP2, ZFP36L2	604	36	17956	4.12896	1	1	1		CFAP54	3.39144e-70	-1.95094	0.175	0.507	5.74884e-66															ENSCHIG00000012599	8.10977e-74	3.08435	0.412	0.126	1.37469e-69
TRPS1	1.89218e-172	-0.711471	0.988	0.995	3.20743e-168		GO:1900745~positive regulation of p38MAPK cascade	4	0.584795	0.0319584	GADD45A, STK39, XDH, GADD45G	604	21	17956	5.66257	1	1	1		AK5	4.15357e-70	2.46978	0.43	0.146	7.04072e-66															FAM135B	2.04018e-73	7.90916	0.192	0.002	3.45831e-69
SUCO	6.35955e-170	1.53631	0.727	0.461	1.07801e-165		GO:0042476~odontogenesis	4	0.584795	0.0319584	PAX9, LAMB1, AQP5, AQP3	604	21	17956	5.66257	1	1	1		ABCG2	5.56918e-69	6.08895	0.198	0.005	9.44032e-65															ANTXR1	2.99159e-72	-0.945865	0.71	0.905	5.07105e-68
CCDC192	1.8255e-165	5.279	0.259	0.015	3.0944e-161		GO:0035556~intracellular signal transduction	18	2.63158	0.0328912	SHC4, SRPK2, GUCY1A1, PLCL1, DAPK2, ITSN1, PLCL2, STK39, DCDC2, TGFBR3, PLCB4, TEC, IRAK2, INPP5D, SPATA13, PLCG2, PRKD1, JAK3	604	310	17956	1.72617	1	1	1		RGS4	7.20913e-69	11.7949	0.184	0	1.22202e-64															FAM20A	6.58311e-72	4.14288	0.246	0.025	1.1159e-67
TANC2	2.89076e-162	3.498	0.311	0.041	4.90012e-158		GO:0007169~transmembrane receptor protein tyrosine kinase signaling pathway	8	1.16959	0.0333744	SHC4, EPHA5, NTRK2, EPHA6, MUSK, STAP1, GFRA2, BCAR1	604	91	17956	2.61349	1	1	1		CDC14A	4.08373e-68	-1.03542	0.682	0.891	6.92233e-64															TMEM120B	7.7624e-71	4.38993	0.218	0.014	1.31581e-66
PPP2R2B	4.20896e-160	2.58333	0.402	0.1	7.13461e-156		GO:0010890~positive regulation of sequestering of triglyceride	3	0.438596	0.0346577	CIDEA, LPL, PLIN2	604	9	17956	9.90949	1	1	1		RRBP1	1.23152e-67	2.53796	0.408	0.14	2.08755e-63															ENSCHIG00000019092	1.9663e-70	2.66582	0.319	0.065	3.33307e-66
BCL2	4.71024e-160	-1.83419	0.28	0.619	7.98433e-156		GO:0034333~adherens junction assembly	3	0.438596	0.0346577	RAMP2, ACTB, JAM3	604	9	17956	9.90949	1	1	1		ATP13A3	3.69242e-67	-1.65193	0.276	0.601	6.25902e-63															RASEF	2.73443e-69	3.82047	0.239	0.025	4.63513e-65
CD47	7.58415e-158	-1.07431	0.605	0.857	1.28559e-153		GO:0090280~positive regulation of calcium ion import	3	0.438596	0.0346577	LGALS3, TRPV2, ATP2C2	604	9	17956	9.90949	1	1	1		SGCD	8.33324e-67	5.59654	0.199	0.008	1.41257e-62															FASN	4.42148e-68	2.99732	0.321	0.07	7.49485e-64
ITGB6	2.77019e-155	-0.994611	0.694	0.911	4.69575e-151		GO:0048015~phosphatidylinositol-mediated signaling	4	0.584795	0.0361063	PLCB4, PLCG2, PIK3CB, PIK3CG	604	22	17956	5.40518	1	1	1		ENSCHIG00000019092	5.9527e-66	1.82739	0.542	0.265	1.00904e-61															LMO7	4.74248e-68	-1.05852	0.531	0.806	8.03897e-64
EPHA6	7.74474e-155	3.35676	0.299	0.039	1.31281e-150		GO:0030512~negative regulation of transforming growth factor beta receptor signaling pathway	6	0.877193	0.0368593	CHST11, HSPA5, CD109, VEPH1, CIDEA, HTRA1	604	55	17956	3.24311	1	1	1		PLD5	1.61776e-65	2.04099	0.456	0.165	2.74227e-61															ATP2C2	2.2134e-67	3.77408	0.247	0.031	3.75193e-63
PPP1R16B	1.67248e-154	5.25725	0.232	0.009	2.83503e-150		GO:0006882~cellular zinc ion homeostasis	4	0.584795	0.0405162	SLC1A1, SLC39A8, SLC39A7, SLC39A14	604	23	17956	5.17017	1	1	1		EVA1C	2.62268e-65	-1.53502	0.29	0.608	4.44571e-61															C9	6.05722e-67	7.44021	0.177	0.002	1.02676e-62
CCDC68	1.17811e-152	-2.64669	0.073	0.386	1.99702e-148		GO:0055074~calcium ion homeostasis	4	0.584795	0.0405162	SGCD, ANKH, SNX10, FAM20A	604	23	17956	5.17017	1	1	1		NAV3	2.9036e-64	1.53649	0.637	0.373	4.92189e-60															IGFBP5	1.36668e-66	2.51456	0.325	0.072	2.31666e-62
ATP8B4	1.75993e-152	2.57692	0.379	0.088	2.98326e-148		GO:0051492~regulation of stress fiber assembly	3	0.438596	0.0423746	PTGER4, ACTB, ACTG1	604	10	17956	8.91854	1	1	1		SLC1A2	4.77676e-63	3.88663	0.227	0.024	8.09708e-59															TMC5	3.28516e-65	4.99062	0.18	0.004	5.56867e-61
BARX2	1.73581e-151	-1.44844	0.41	0.718	2.94237e-147		GO:0033690~positive regulation of osteoblast proliferation	3	0.438596	0.0423746	HPSE, CCN1, LTF	604	10	17956	8.91854	1	1	1		ENSCHIG00000016791	6.67131e-63	7.43001	0.179	0.004	1.13085e-58															SGCD	8.07472e-65	3.11689	0.26	0.04	1.36875e-60
ENSCHIG00000012548	2.77823e-150	2.77904	0.386	0.093	4.70937e-146		GO:0015813~L-glutamate transport	3	0.438596	0.0423746	SLC1A1, SLC1A2, SLC25A13	604	10	17956	8.91854	1	1	1		ATP8A2	2.18578e-60	-1.13875	0.418	0.723	3.70512e-56															TP63	1.07251e-64	-1.0192	0.601	0.836	1.81801e-60
MDGA2	4.90911e-150	2.96187	0.332	0.061	8.32143e-146		GO:0010628~positive regulation of gene expression	17	2.48538	0.043109	NTRK2, RAMP2, VDR, LRP3, MITF, PIK3CB, TGFBR1, ACTB, RUNX2, WARS1, ACTG1, TGFBR3, MYC, AGR2, STAP1, CALR, LDLR	604	297	17956	1.70163	1	1	1		GNB2	1.37268e-59	1.97749	0.464	0.2	2.32683e-55															PDGFC	4.88402e-63	-1.00292	0.813	0.92	8.27891e-59
PLEKHG1	2.37093e-149	-0.999648	0.61	0.866	4.01896e-145		GO:0051898~negative regulation of protein kinase B signaling	5	0.730994	0.0443571	SERPINE2, MAGI2, CIB1, PIK3CB, XDH	604	40	17956	3.71606	1	1	1		ITPRID2	1.86363e-59	-1.28483	0.378	0.673	3.15904e-55															GIPC2	2.30412e-61	4.50031	0.191	0.012	3.90572e-57
ENSCHIG00000014253	2.66482e-145	-1.16997	0.576	0.819	4.51714e-141		GO:0001934~positive regulation of protein phosphorylation	10	1.46199	0.0449244	NIBAN1, HSP90AA1, SEMA7A, MUSK, PELI2, CIB1, FAM20A, CCN1, RASGRP1, PROM2	604	139	17956	2.13874	1	1	1		LAMB4	3.87561e-59	3.161	0.286	0.06	6.56954e-55															SAMD12	4.26173e-61	1.40554	0.662	0.428	7.22405e-57
GDA	2.06465e-143	2.1939	0.439	0.141	3.49978e-139		GO:0048843~negative regulation of axon extension involved in axon guidance	4	0.584795	0.0451846	SEMA7A, SEMA3C, SEMA3A, WNT5A	604	24	17956	4.95475	1	1	1		BAIAP2L1	1.08885e-57	-1.26562	0.323	0.63	1.84571e-53															ABCG2	7.19827e-61	3.61717	0.24	0.035	1.22018e-56
NCKAP5	3.99501e-143	3.2596	0.298	0.047	6.77194e-139		GO:0046627~negative regulation of insulin receptor signaling pathway	4	0.584795	0.0451846	GRB14, GRB10, PIP4K2A, TNS2	604	24	17956	4.95475	1	1	1		EPHA5	1.19717e-57	5.46852	0.174	0.007	2.02932e-53															ENSCHIG00000020368	9.48887e-61	2.48419	0.403	0.144	1.60846e-56
TLL1	1.61485e-141	4.109	0.237	0.017	2.73733e-137		GO:0030282~bone mineralization	5	0.730994	0.0478981	PKDCC, ANKH, PTHLH, RUNX2, ATF4	604	41	17956	3.62542	1	1	1		STARD13	1.27551e-57	1.44391	0.658	0.448	2.16212e-53															RRBP1	1.69129e-60	2.33167	0.375	0.125	2.8669e-56
PDE3B	1.34961e-140	2.62328	0.374	0.098	2.28773e-136															ELF5	2.15327e-57	3.51131	0.236	0.036	3.65e-53															RPS7	2.70363e-60	2.58927	0.355	0.107	4.58293e-56
ATRNL1	3.59883e-140	2.37572	0.386	0.102	6.10038e-136															ANTXR1	3.10292e-57	-1.68645	0.155	0.458	5.25977e-53															SLC1A1	8.34578e-59	3.18395	0.241	0.038	1.41469e-54
CD36	1.46701e-139	2.10078	0.503	0.216	2.48672e-135															PDCD4	3.81981e-57	-1.47921	0.422	0.701	6.47496e-53															FABP3	1.15311e-58	5.7825	0.162	0.004	1.95463e-54
LIN7A	1.79291e-137	4.41319	0.232	0.018	3.03916e-133															SPAG1	1.72309e-56	-1.98933	0.111	0.39	2.9208e-52															CA10	4.99719e-58	2.29366	0.329	0.089	8.47074e-54
RGS4	2.37891e-137	6.52839	0.19	0.001	4.03249e-133															FAM135B	1.48599e-54	8.8312	0.149	0.001	2.5189e-50															PDE3B	7.00606e-57	2.03216	0.336	0.095	1.1876e-52
RRBP1	7.98275e-137	1.81383	0.542	0.255	1.35316e-132															ENSCHIG00000025086	1.70437e-54	5.83838	0.166	0.007	2.88907e-50															ISM1	5.06542e-56	-1.0569	0.56	0.783	8.5864e-52
PARD3	1.53681e-136	-0.649902	0.928	0.968	2.60505e-132															TIPARP	7.00838e-54	-1.48347	0.23	0.519	1.18799e-49															GNB2	8.83775e-56	1.90134	0.409	0.152	1.49809e-51
CLINT1	7.61697e-135	1.42633	0.706	0.485	1.29115e-130															STON2	1.13407e-52	3.77015	0.198	0.023	1.92236e-48															IQGAP2	9.09881e-56	2.13543	0.37	0.125	1.54234e-51
ALCAM	8.19495e-135	-1.38256	0.374	0.685	1.38913e-130															ND1	3.14614e-52	2.0083	0.446	0.195	5.33303e-48															MDGA2	1.33917e-55	2.82445	0.241	0.041	2.27002e-51
ENSCHIG00000016126	1.20093e-134	-1.99705	0.142	0.456	2.0357e-130															ENSCHIG00000022648	3.59899e-51	-2.02979	0.116	0.376	6.10064e-47															FTH1	2.86846e-55	2.33884	0.363	0.12	4.86232e-51
ABCG2	9.22758e-133	4.88968	0.214	0.012	1.56417e-128															ADGRV1	1.23776e-50	2.62501	0.296	0.084	2.09812e-46															DTNA	6.27083e-55	1.94379	0.473	0.214	1.06297e-50
ENSCHIG00000012599	6.33156e-132	3.44199	0.354	0.096	1.07326e-127															FAM20A	6.65548e-50	4.22937	0.176	0.016	1.12817e-45															ENSCHIG00000017218	2.3644e-54	-1.23605	0.334	0.627	4.00789e-50
COBLL1	1.31865e-129	1.43038	0.728	0.544	2.23524e-125															B4GALT1	3.81246e-49	2.68305	0.343	0.128	6.4625e-45															DNAJC12	3.31443e-54	3.53256	0.186	0.017	5.61828e-50
JARID2	9.54329e-127	-1.14677	0.504	0.758	1.61768e-122															MTSS1	1.04111e-48	-1.27522	0.351	0.618	1.76479e-44															COCH	7.03216e-54	-3.45941	0.026	0.247	1.19202e-49
CXCL5	1.72938e-126	7.67569	0.177	0.001	2.93147e-122															ENSCHIG00000025317	1.33035e-47	4.36921	0.177	0.019	2.25508e-43															CIDEA	7.70195e-54	6.0554	0.146	0.002	1.30556e-49
PROM2	1.51615e-122	4.07053	0.206	0.014	2.57003e-118															C9	3.26892e-47	8.901	0.129	0.001	5.54115e-43															SCN7A	1.5372e-53	7.65809	0.14	0.001	2.60571e-49
AK5	2.6133e-122	2.2562	0.396	0.132	4.4298e-118															PDE10A	3.5307e-47	4.36671	0.163	0.014	5.98488e-43															PDE10A	1.64138e-53	4.59432	0.166	0.01	2.7823e-49
TGFBR3	3.92586e-122	1.39371	0.65	0.412	6.65473e-118															FABP3	3.75545e-47	6.27677	0.138	0.004	6.36587e-43															COL5A2	2.20014e-53	-1.40822	0.329	0.597	3.72945e-49
LTF	4.62756e-122	1.24949	0.789	0.539	7.84417e-118															ALCAM	1.00235e-46	-0.852762	0.631	0.844	1.69908e-42															ENSCHIG00000013743	4.03463e-53	2.41033	0.329	0.099	6.8391e-49
RPS7	1.13972e-118	2.31165	0.362	0.108	1.93194e-114															ENSCHIG00000008598	1.50549e-46	-4.12396	0.017	0.207	2.55195e-42															RBM47	1.02568e-52	2.25731	0.307	0.086	1.73864e-48
RAI14	1.51431e-118	1.70925	0.527	0.256	2.5669e-114															MAGI3	2.98e-46	-0.918323	0.571	0.788	5.05139e-42															ACO1	1.13602e-52	2.265	0.339	0.11	1.92567e-48
MOCS2	2.47056e-118	-1.45085	0.245	0.548	4.18784e-114															KIAA2012	3.28707e-46	-1.91238	0.084	0.325	5.57191e-42															PTPRB	2.71351e-52	3.94317	0.164	0.01	4.59967e-48
TCF4	2.47245e-118	-1.64821	0.217	0.514	4.19105e-114															ND4	5.52464e-46	1.91204	0.457	0.221	9.36481e-42															SPEF2	5.39803e-52	-3.67693	0.03	0.247	9.1502e-48
SCN7A	3.03412e-118	5.90952	0.175	0.004	5.14313e-114															IFNAR2	1.07539e-45	-1.78608	0.084	0.321	1.82289e-41															LGR5	1.32818e-51	-1.99212	0.057	0.299	2.25139e-47
ELP3	3.49327e-118	-1.96864	0.138	0.424	5.92144e-114															TMEM120B	1.13649e-45	3.70223	0.166	0.016	1.92646e-41															AK5	1.34281e-51	2.52621	0.317	0.094	2.2762e-47
AGPAT4	6.01949e-118	2.95077	0.258	0.042	1.02036e-113															PPFIBP2	1.97845e-45	-1.0998	0.365	0.639	3.35366e-41															ENSCHIG00000016076	3.34857e-51	2.32471	0.37	0.135	5.67617e-47
LRP2	9.48266e-116	-1.29659	0.296	0.61	1.60741e-111															RUNX2	5.33186e-45	-1.07594	0.349	0.628	9.03804e-41															FKBP5	5.75283e-51	2.244	0.355	0.123	9.75162e-47
NFKBIZ	3.14084e-115	-1.4408	0.229	0.532	5.32404e-111															MYOF	2.97003e-44	-1.47193	0.14	0.397	5.0345e-40															TLL1	1.26908e-50	3.21513	0.169	0.014	2.15121e-46
PDE10A	4.66401e-114	3.08289	0.22	0.025	7.90596e-110															PACSIN2	3.4025e-44	-0.97133	0.464	0.71	5.76757e-40															GDA	2.65449e-50	2.87005	0.223	0.039	4.49962e-46
PALS2	8.43973e-114	2.48011	0.315	0.08	1.43062e-109															SDC2	7.77058e-44	2.6627	0.247	0.063	1.31719e-39															NCKAP5	3.38007e-50	3.30621	0.19	0.023	5.72956e-46
GALNT15	5.86252e-113	-2.25345	0.081	0.339	9.93755e-109															LRFN5	8.04251e-44	-2.27217	0.034	0.234	1.36329e-39															SYNPO2	3.48641e-50	-0.913977	0.638	0.847	5.90982e-46
GNB2	1.91377e-112	1.7661	0.469	0.206	3.24404e-108															LRRIQ1	1.26848e-43	-2.30907	0.06	0.273	2.1502e-39															AGPAT4	8.71979e-50	2.97599	0.209	0.033	1.47809e-45
TMC5	3.0654e-112	5.5589	0.168	0.004	5.19616e-108															ACACB	1.34876e-43	-3.34744	0.02	0.205	2.28629e-39															SEMA3C	2.46315e-49	-1.49271	0.3	0.565	4.17529e-45
DOCK1	2.18543e-111	-0.720371	0.797	0.92	3.70452e-107															MAPK10	2.79041e-43	1.3801	0.431	0.187	4.73002e-39															RPLP0	1.47292e-48	2.37762	0.303	0.09	2.49675e-44
ZNF609	6.93995e-110	-0.791866	0.732	0.879	1.17639e-105															ENAH	3.04014e-43	-1.10431	0.328	0.599	5.15333e-39															COL12A1	2.62093e-48	-1.2062	0.603	0.793	4.44274e-44
SND1	1.61856e-108	1.03385	0.737	0.559	2.74363e-104															ENSCHIG00000010216	4.97701e-43	-0.720614	0.605	0.86	8.43653e-39															MFGE8	3.20354e-48	3.07573	0.2	0.03	5.43032e-44
ENSCHIG00000010216	9.13397e-108	-0.992617	0.394	0.701	1.5483e-103															ENSCHIG00000027171	6.18068e-43	3.65023	0.174	0.024	1.04769e-38															ARHGAP10	6.91811e-48	1.35205	0.523	0.279	1.17269e-43
ADAMTS3	1.50912e-107	3.24489	0.211	0.025	2.55811e-103															FASN	8.96474e-43	2.38561	0.303	0.103	1.51961e-38															ADGRV1	1.13884e-47	1.86989	0.362	0.136	1.93045e-43
MFGE8	1.1094e-106	3.82823	0.196	0.019	1.88054e-102															ATP2C2	1.12627e-42	3.37577	0.19	0.032	1.90913e-38															AHR	1.63592e-47	-1.37516	0.205	0.473	2.77305e-43
CA10	2.09692e-106	3.42291	0.208	0.025	3.55448e-102															CD2AP	1.87722e-42	-0.962101	0.324	0.608	3.18207e-38															PANK3	4.09648e-47	2.35065	0.282	0.08	6.94394e-43
CHSY1	5.02461e-105	1.89595	0.399	0.15	8.51721e-101															GUCY1A1	5.62452e-42	1.50484	0.507	0.307	9.53412e-38															GUCY1A1	8.23281e-47	2.74866	0.211	0.038	1.39554e-42
KALRN	1.1614e-104	-1.88813	0.117	0.38	1.96869e-100															ABCA9	3.13252e-41	3.95464	0.14	0.01	5.30993e-37															NAV3	9.56902e-47	2.02216	0.306	0.094	1.62204e-42
ATP2C2	3.97091e-104	2.84814	0.277	0.066	6.73109e-100															NCKAP5	6.52086e-41	3.17959	0.174	0.026	1.10535e-36															SLC28A3	1.65914e-46	2.06417	0.268	0.069	2.81242e-42
EPB41L2	7.39633e-104	-1.35555	0.219	0.506	1.25375e-99															GALNT18	2.00485e-40	-1.195	0.336	0.583	3.39842e-36															HS3ST3A1	1.72914e-46	-2.99949	0.038	0.244	2.93106e-42
COX1	4.15843e-103	2.43861	0.449	0.211	7.04895e-99															VEPH1	6.5125e-40	4.0523	0.149	0.016	1.10393e-35															MATN2	3.45415e-46	-1.41685	0.194	0.46	5.85513e-42
GPAM	1.38103e-99	2.4001	0.327	0.103	2.34098e-95															ENSCHIG00000003945	7.38795e-40	1.94654	0.352	0.144	1.25233e-35															CFAP54	3.62471e-46	-1.26219	0.334	0.595	6.14424e-42
INSR	1.98893e-99	-1.02461	0.452	0.694	3.37143e-95															SLC22A16	1.55108e-39	4.80402	0.13	0.008	2.62924e-35															ENSCHIG00000027171	7.21993e-46	3.29226	0.176	0.022	1.22385e-41
DUSP4	7.1625e-99	2.89587	0.232	0.042	1.21411e-94															ND3	3.15259e-39	1.03815	0.619	0.397	5.34396e-35															KCNAB1	9.03864e-46	2.48927	0.269	0.072	1.53214e-41
NT5C2	8.61492e-98	-1.05551	0.461	0.7	1.46031e-93															SLC1A1	3.19683e-39	3.01143	0.171	0.026	5.41895e-35															EGFR	1.04117e-45	-0.745551	0.73	0.882	1.76488e-41
B4GALT1	1.14366e-97	1.45933	0.634	0.455	1.93862e-93															FBXO36	4.67402e-39	-1.69587	0.088	0.303	7.92293e-35															COBLL1	8.62909e-45	1.51904	0.484	0.268	1.46272e-40
SEPTIN11	1.35395e-97	1.84455	0.36	0.123	2.29509e-93															SPAG6	4.9372e-39	-3.0963	0.022	0.193	8.36904e-35															ADGRF1	1.22898e-44	4.87117	0.133	0.006	2.08325e-40
PACSIN2	1.48839e-97	-1.14993	0.371	0.63	2.52297e-93															TACC2	5.59999e-39	-0.791354	0.476	0.724	9.49254e-35															ITPR2	2.52567e-44	1.75453	0.571	0.39	4.28127e-40
RBMS1	8.2447e-97	-0.959447	0.603	0.801	1.39756e-92															VSNL1	6.67333e-39	-1.10606	0.439	0.662	1.1312e-34															CDO1	3.90118e-44	3.8101	0.153	0.014	6.61289e-40
ACO1	1.92157e-96	1.84494	0.411	0.176	3.25725e-92															TLL1	2.16337e-38	3.04173	0.162	0.023	3.66713e-34															ENSCHIG00000011461	5.46624e-44	1.35385	0.574	0.368	9.26582e-40
TRIM2	3.02407e-96	-1.27399	0.255	0.528	5.1261e-92															ENSCHIG00000017265	2.3897e-38	3.67581	0.145	0.015	4.05079e-34															IPCEF1	7.49819e-44	-1.385	0.294	0.538	1.27102e-39
ENSCHIG00000022231	1.19713e-95	4.48677	0.158	0.009	2.02925e-91															PPIL6	8.40071e-38	-1.99074	0.064	0.261	1.424e-33															PPP2R2B	9.64817e-44	1.64137	0.402	0.176	1.63546e-39
ENSCHIG00000003945	2.40783e-95	2.02892	0.336	0.11	4.08152e-91															RIMS2	1.04663e-37	0.840026	0.669	0.431	1.77415e-33															LPL	2.1694e-43	6.32033	0.121	0.003	3.67735e-39
SRRM2	8.77897e-95	1.49038	0.517	0.299	1.48812e-90															SEMA5A	1.61927e-37	-1.86289	0.086	0.292	2.74482e-33															CD24	3.18617e-43	3.9975	0.149	0.014	5.40087e-39
SLC39A8	4.69184e-94	1.69563	0.531	0.308	7.95314e-90															PKDCC	2.58694e-37	1.50948	0.505	0.308	4.38512e-33															RPS10	9.21241e-43	2.4219	0.283	0.089	1.5616e-38
RIMS4	3.2173e-91	1.99783	0.308	0.094	5.45365e-87															ENSCHIG00000020368	3.70733e-37	1.53892	0.442	0.238	6.28429e-33															CYTB	1.71162e-42	2.58795	0.354	0.148	2.90136e-38
RAB18	5.37398e-91	1.75159	0.44	0.219	9.10944e-87															NDEL1	7.33125e-37	-1.24902	0.194	0.429	1.24272e-32															SPATA13	2.69763e-42	2.37364	0.226	0.053	4.57275e-38
PANK3	5.43779e-91	2.07158	0.352	0.133	9.21761e-87															ENSCHIG00000016416	1.70826e-36	-0.848077	0.435	0.688	2.89567e-32															P3H2	4.0234e-42	-1.0964	0.433	0.668	6.82007e-38
PRKG1	6.31767e-91	3.12991	0.193	0.027	1.07091e-86															CIDEA	1.90505e-36	6.40147	0.102	0.001	3.22926e-32															ENSCHIG00000011003	5.51876e-42	1.69935	0.359	0.144	9.35485e-38
SLC2A9	2.37381e-90	5.91385	0.134	0.003	4.02385e-86															CNGB3	2.5612e-36	2.22438	0.27	0.093	4.34149e-32															ENSCHIG00000017451	1.10025e-41	2.54701	0.269	0.082	1.86504e-37
BZW2	5.09738e-90	1.73418	0.406	0.18	8.64057e-86															GPAM	2.72492e-36	3.60651	0.161	0.026	4.61902e-32															FRMD3	6.73625e-41	2.48441	0.228	0.058	1.14186e-36
SPATA13	9.22348e-90	1.55199	0.459	0.224	1.56347e-85															PDE8B	3.08362e-36	-3.23321	0.043	0.215	5.22705e-32															ENSCHIG00000012469	1.52685e-40	2.16146	0.337	0.134	2.58817e-36
MTARC1	2.01228e-88	1.49407	0.476	0.247	3.41101e-84															PRKG1	4.03412e-36	2.81645	0.128	0.011	6.83824e-32															MYOF	1.80629e-40	-1.13165	0.307	0.549	3.06184e-36
PLEKHA5	3.72666e-87	0.766781	0.83	0.706	6.31705e-83															RPS7	4.05071e-36	1.70251	0.347	0.149	6.86636e-32															RIMS4	3.73583e-40	4.82151	0.113	0.003	6.3326e-36
MT1B	4.03404e-87	3.71944	0.193	0.03	6.83809e-83															GFPT1	4.72342e-36	1.76773	0.429	0.235	8.00667e-32															PLIN2	4.39197e-40	2.88829	0.166	0.024	7.44483e-36
GFRA2	3.15612e-86	3.04882	0.195	0.032	5.34995e-82															CDO1	6.2368e-36	2.8174	0.181	0.037	1.0572e-31															BDH1	7.77026e-40	5.86587	0.112	0.003	1.31714e-35
TMCC3	3.51993e-86	3.70412	0.151	0.011	5.96663e-82															ENSCHIG00000019766	7.59164e-36	-1.43745	0.101	0.312	1.28686e-31															CXCL5	8.21178e-40	6.40808	0.109	0.002	1.39198e-35
PPP2R3A	1.22157e-85	0.759401	0.83	0.743	2.07068e-81															AGPAT4	1.27087e-35	3.70377	0.134	0.014	2.15425e-31															PRR16	9.70319e-40	1.57881	0.281	0.088	1.64479e-35
CYTB	1.44433e-85	2.80979	0.297	0.098	2.44829e-81															LRP4	1.58102e-35	-2.41522	0.042	0.216	2.67999e-31															SFPQ	2.09158e-39	-0.868918	0.465	0.696	3.54545e-35
ENSCHIG00000017265	7.68475e-85	3.94434	0.15	0.011	1.30264e-80															ACER3	1.59681e-35	-1.06524	0.254	0.502	2.70675e-31															TRPS1	2.63147e-39	-0.563653	0.923	0.977	4.4606e-35
FABP3	1.49547e-84	5.33594	0.133	0.005	2.53497e-80															RETREG1	3.09779e-35	2.08566	0.256	0.084	5.25107e-31															KIF27	4.27334e-39	-1.26059	0.192	0.433	7.24375e-35
SCARA3	1.96735e-84	-2.28425	0.064	0.269	3.33486e-80															EML4	1.00357e-34	-0.625079	0.644	0.827	1.70115e-30															INPP4B	4.30778e-39	1.28315	0.511	0.305	7.30211e-35
ND2	1.57935e-82	2.60748	0.31	0.113	2.67715e-78															DNAJC12	1.12084e-34	2.83192	0.16	0.027	1.89994e-30															EVA1C	4.43839e-39	-0.979699	0.478	0.678	7.52351e-35
CMTM8	7.48453e-82	1.17647	0.561	0.35	1.2687e-77															CDK19	1.15889e-34	-0.947843	0.343	0.586	1.96444e-30															ADAMTS9	4.45053e-39	-2.2751	0.084	0.289	7.5441e-35
ANKH	1.72396e-81	1.91704	0.344	0.133	2.92229e-77															FUT8	1.19808e-34	-1.02383	0.318	0.552	2.03086e-30															ENSCHIG00000014599	4.86701e-39	2.38626	0.215	0.052	8.25007e-35
ENSCHIG00000023307	2.72611e-80	2.03539	0.272	0.082	4.62102e-76															PPFIA2	3.32002e-34	1.13911	0.475	0.26	5.62777e-30															HHAT	8.15956e-39	-1.33362	0.205	0.44	1.38313e-34
EPHB1	6.44753e-79	-2.61974	0.032	0.208	1.09292e-74															N4BP2	3.50809e-34	-0.977636	0.237	0.473	5.94656e-30															COX1	8.16419e-39	2.19678	0.469	0.268	1.38391e-34
STON2	1.02763e-78	1.71493	0.406	0.192	1.74194e-74															TBL1XR1	9.03638e-34	-0.723695	0.505	0.73	1.53176e-29															MOCS2	1.05826e-38	-1.41117	0.186	0.413	1.79386e-34
STK39	5.75589e-78	2.33817	0.21	0.045	9.75681e-74															ARFGEF3	2.91195e-33	-1.02035	0.266	0.5	4.93605e-29															STUM	1.10561e-38	3.68116	0.132	0.011	1.87411e-34
ATP6	2.05149e-76	3.4127	0.157	0.02	3.47748e-72															KIF26B	4.46321e-33	-2.19289	0.077	0.259	7.56559e-29															ENSCHIG00000019403	1.32932e-38	2.21335	0.273	0.091	2.25334e-34
CDC14A	4.0102e-76	-1.4975	0.266	0.488	6.7977e-72															TANC2	4.92922e-33	-0.671402	0.622	0.801	8.35552e-29															IL1RAP	1.66407e-38	-1.34362	0.243	0.483	2.82076e-34
SH3BP4	4.268e-76	-0.985027	0.429	0.65	7.23469e-72															CASD1	5.98955e-33	-0.981025	0.372	0.592	1.01529e-28															EPAS1	2.01866e-38	1.53684	0.326	0.123	3.42183e-34
CADM1	4.40631e-76	-0.780006	0.73	0.855	7.46913e-72															BCAS1	7.27e-33	-0.887743	0.295	0.54	1.23234e-28															ST8SIA1	2.31877e-38	2.24528	0.192	0.039	3.93055e-34
NKAIN3	2.27394e-75	4.92466	0.117	0.004	3.85455e-71															INSYN2A	9.22132e-33	3.04312	0.16	0.03	1.56311e-28															PDGFD	3.09208e-38	-0.73692	0.677	0.83	5.24138e-34
GRIK4	7.48337e-75	2.75322	0.184	0.034	1.26851e-70															BDH1	1.1917e-32	5.41485	0.096	0.003	2.02006e-28															GPCPD1	4.01413e-38	1.70229	0.337	0.137	6.80435e-34
EVA1C	2.49795e-74	-1.45825	0.284	0.493	4.23427e-70															SGMS2	1.39955e-32	-0.953991	0.327	0.564	2.37239e-28															RPS20	4.06934e-38	2.12973	0.284	0.098	6.89794e-34
ENSCHIG00000016076	6.37248e-74	1.76285	0.365	0.163	1.0802e-69															EZR	1.64657e-32	-0.900264	0.39	0.63	2.79111e-28															EPHB1	4.38212e-38	-1.80374	0.098	0.308	7.42813e-34
LRCH1	6.81608e-74	-0.838123	0.545	0.74	1.15539e-69															INSR	2.13398e-32	-0.832164	0.379	0.618	3.6173e-28															RPL8	5.44252e-38	1.90148	0.317	0.122	9.22561e-34
INSYN2A	8.399e-74	2.09301	0.275	0.093	1.42371e-69															MTARC1	2.31343e-32	2.77966	0.168	0.035	3.9215e-28															MTARC1	6.36432e-38	1.89812	0.254	0.077	1.07882e-33
ZNF462	9.35482e-74	-1.2475	0.195	0.43	1.58574e-69															MAP3K13	3.59731e-32	-0.979963	0.403	0.617	6.0978e-28															RPS9	8.57398e-38	2.07795	0.316	0.123	1.45338e-33
PTPRB	2.47367e-73	3.69708	0.128	0.009	4.19312e-69															ARFGEF1	3.87537e-32	-0.796089	0.427	0.662	6.56915e-28															WLS	1.38025e-37	-1.10409	0.29	0.529	2.33966e-33
NAV3	7.19943e-73	1.29921	0.383	0.169	1.22037e-68															LPL	3.87703e-32	8.38866	0.089	0.001	6.57195e-28															DPYSL2	3.49874e-37	-1.52298	0.161	0.383	5.93072e-33
ELL2	1.04882e-72	1.39136	0.558	0.383	1.77786e-68															TMPRSS4	4.38647e-32	-2.5546	0.032	0.185	7.4355e-28															SRRM2	8.85541e-37	1.31399	0.528	0.353	1.50108e-32
PRKD1	1.24622e-72	1.34355	0.42	0.207	2.11246e-68															MDGA2	5.15915e-32	2.24198	0.188	0.046	8.74527e-28															LRRIQ1	3.57555e-36	-2.23142	0.05	0.23	6.06091e-32
SASH1	1.68497e-72	-1.26597	0.22	0.454	2.85619e-68															SCN7A	7.309e-32	9.61516	0.086	0	1.23895e-27															ND2	3.86886e-36	2.15721	0.344	0.157	6.55811e-32
PTPRM	7.61446e-72	1.36387	0.44	0.232	1.29073e-67															SLC2A9	8.33341e-32	3.43639	0.126	0.015	1.4126e-27															RETREG1	4.29624e-36	1.60097	0.305	0.115	7.28255e-32
FCHSD2	3.44709e-71	1.16395	0.574	0.395	5.84317e-67															ENSCHIG00000020381	9.16712e-32	-0.609637	0.641	0.84	1.55392e-27															ENSCHIG00000022194	4.54604e-36	2.07532	0.268	0.091	7.70599e-32
ENSCHIG00000020368	3.0526e-70	1.63018	0.379	0.18	5.17446e-66															PCNX1	9.9339e-32	-0.85909	0.388	0.622	1.6839e-27															PPP2R3A	7.12425e-36	0.909397	0.691	0.559	1.20763e-31
RPS9	1.56144e-69	1.84259	0.29	0.106	2.6468e-65															ACO1	1.05339e-31	2.0723	0.279	0.115	1.7856e-27															TCF4	1.2737e-35	-0.894837	0.414	0.635	2.15904e-31
NEDD9	2.53827e-69	-1.32727	0.209	0.436	4.30263e-65															CD44	1.20904e-31	-0.709141	0.562	0.76	2.04945e-27															ABCA9	1.3483e-35	2.28325	0.173	0.033	2.28551e-31
RASEF	2.8086e-69	1.26595	0.442	0.228	4.76086e-65															CSTPP1	1.57119e-31	-1.03223	0.241	0.475	2.66333e-27															STARD13	3.07003e-35	1.79286	0.315	0.127	5.20401e-31
DNAJC12	3.49797e-69	3.68445	0.127	0.011	5.9294e-65															TFAP2B	1.58539e-31	-1.05036	0.173	0.395	2.68739e-27															NAALADL2	4.64441e-35	1.14009	0.641	0.521	7.87273e-31
PLXDC2	1.50901e-68	-1.28615	0.161	0.384	2.55792e-64															CDK14	1.60776e-31	2.09657	0.22	0.068	2.72531e-27															EFNA5	4.75562e-35	3.80875	0.114	0.008	8.06126e-31
BDH1	2.1769e-68	6.32337	0.101	0.002	3.69006e-64															CCL28	1.67202e-31	2.84196	0.147	0.025	2.83423e-27															SRGAP3	9.12799e-35	-1.67577	0.082	0.274	1.54728e-30
CTDSPL	2.76464e-68	-1.02009	0.403	0.615	4.68634e-64															OSBPL10	1.82556e-31	2.20361	0.392	0.238	3.0945e-27															ENSCHIG00000016445	1.15048e-34	1.9722	0.3	0.118	1.95018e-30
GNAO1	3.48229e-68	-1.01868	0.348	0.568	5.90283e-64															TUBD1	2.4626e-31	-1.71314	0.066	0.241	4.17436e-27															EHF	1.29223e-34	1.59787	0.353	0.163	2.19045e-30
FTH1	5.54488e-68	1.53104	0.428	0.229	9.39913e-64															PKD2	2.88092e-31	-1.07075	0.195	0.414	4.88345e-27															VEPH1	1.76097e-34	2.16375	0.217	0.061	2.98502e-30
C9	8.05239e-68	2.59765	0.159	0.026	1.36496e-63															ROBO2	3.12614e-31	-0.778347	0.715	0.81	5.29912e-27															HHIPL2	2.09492e-34	3.58547	0.121	0.012	3.5511e-30
PYGL	8.7692e-68	-1.67582	0.121	0.317	1.48647e-63															SFPQ	8.48544e-31	-0.710066	0.446	0.686	1.43837e-26															EFHD1	2.10082e-34	2.20264	0.177	0.037	3.56109e-30
CIDEA	9.35416e-68	5.0898	0.103	0.003	1.58562e-63															GFRA2	1.27589e-30	2.43758	0.185	0.047	2.16276e-26															TBL1XR1	2.48977e-34	-0.840294	0.542	0.719	4.22041e-30
BICDL1	9.52561e-68	2.83213	0.152	0.023	1.61469e-63															ZDHHC14	1.86176e-30	1.47566	0.399	0.212	3.15587e-26															FOXP1	3.01568e-34	-0.55757	0.792	0.898	5.11188e-30
PHLPP1	1.15666e-67	-0.789628	0.538	0.727	1.96065e-63															HSPA8	2.1603e-30	2.14297	0.265	0.104	3.66192e-26															GADD45G	3.48687e-34	3.18161	0.147	0.023	5.91059e-30
FILIP1L	2.34849e-67	1.9341	0.269	0.094	3.98093e-63															CCDC192	2.46864e-30	5.71863	0.086	0.001	4.1846e-26															ZMAT4	3.88478e-34	-2.89208	0.018	0.166	6.58509e-30
ENSCHIG00000016791	2.71173e-67	5.7558	0.101	0.002	4.59666e-63															NCALD	2.57386e-30	-1.83509	0.115	0.299	4.36294e-26															PROX1	4.331e-34	5.42	0.094	0.002	7.34148e-30
ND4	4.03913e-67	2.54523	0.225	0.066	6.84673e-63															NOVA1	2.99405e-30	1.61339	0.351	0.173	5.07522e-26															ENSCHIG00000012743	5.56654e-34	1.73725	0.226	0.066	9.43585e-30
EIF2A	1.96853e-66	-1.03089	0.272	0.499	3.33686e-62															ZNFX1	3.27125e-30	-1.65157	0.095	0.278	5.5451e-26															CPQ	5.70217e-34	-1.49825	0.145	0.349	9.66574e-30
GARNL3	2.37132e-66	-1.14804	0.218	0.441	4.01962e-62															PTPRB	3.5549e-30	3.52236	0.105	0.008	6.0259e-26															LPIN1	6.87763e-34	2.66344	0.175	0.038	1.16583e-29
TSHZ2	2.64137e-66	-2.32534	0.074	0.248	4.47738e-62															MARCHF6	4.98282e-30	-0.713555	0.42	0.651	8.44637e-26															ENSCHIG00000017265	7.06949e-34	3.73147	0.109	0.007	1.19835e-29
RPS10	3.08866e-66	2.00619	0.261	0.091	5.23559e-62															ESR1	6.07742e-30	-0.498612	0.928	0.968	1.03018e-25															ENSCHIG00000011261	8.70157e-34	2.41405	0.194	0.048	1.475e-29
HAPLN3	4.022e-66	6.00262	0.1	0.002	6.81769e-62															ENSCHIG00000010663	6.55413e-30	-0.695837	0.516	0.725	1.11099e-25															PALS2	9.86431e-34	1.87096	0.249	0.083	1.6721e-29
IFNAR2	1.18777e-65	-2.02228	0.064	0.236	2.01339e-61															PEX5L	8.42628e-30	-2.61175	0.038	0.187	1.42834e-25															CMTM8	1.07941e-33	1.69851	0.302	0.122	1.8297e-29
ABCA9	2.12146e-65	1.82819	0.277	0.102	3.59609e-61															EPM2AIP1	1.42173e-29	2.80825	0.163	0.038	2.40997e-25															TMEM108	1.1416e-33	-1.64923	0.114	0.312	1.93513e-29
MYO1B	2.5174e-65	2.81723	0.151	0.024	4.26725e-61															CXCL5	2.35072e-29	6.24401	0.083	0.001	3.98471e-25															MYO5B	1.84987e-33	2.26645	0.183	0.042	3.13571e-29
PLCG2	3.2868e-65	2.91106	0.163	0.031	5.57146e-61															ETV6	3.60801e-29	-0.583061	0.632	0.838	6.11593e-25															SDC2	1.88666e-33	1.45969	0.373	0.182	3.19807e-29
CABLES1	4.99775e-65	-1.22926	0.235	0.451	8.47169e-61															DUSP4	6.148e-29	2.80682	0.14	0.026	1.04215e-24															UBB	2.05876e-33	2.10556	0.213	0.06	3.4898e-29
ERN1	9.47686e-65	-1.68083	0.122	0.314	1.60642e-60															ARHGAP32	9.55863e-29	-0.926237	0.269	0.494	1.62028e-24															CEACAM19	2.16194e-33	4.24266	0.101	0.005	3.66471e-29
MAP2	8.90529e-64	-1.62166	0.09	0.276	1.50954e-59															CABCOCO1	9.69786e-29	-0.643462	0.446	0.67	1.64388e-24															KLHL29	2.501e-33	-0.934048	0.362	0.591	4.23945e-29
IPCEF1	1.32251e-63	-1.56218	0.107	0.296	2.24179e-59															ATL2	1.08242e-28	-0.764575	0.349	0.581	1.83482e-24															DYNC2H1	2.82008e-33	-0.93959	0.375	0.592	4.78031e-29
FOXP2	3.93377e-63	-2.20468	0.048	0.207	6.66813e-59															DDX17	1.45395e-28	-0.484913	0.692	0.885	2.46458e-24															BICDL1	3.77386e-33	2.97963	0.121	0.013	6.39707e-29
PIP4K2A	8.28018e-63	1.35272	0.325	0.136	1.40357e-58															PRLR	1.69885e-28	-0.757918	0.606	0.774	2.87971e-24															THRB	6.54516e-33	1.0981	0.623	0.476	1.10947e-28
MYOF	1.64752e-62	-1.36591	0.146	0.347	2.79272e-58															TRPV6	1.71322e-28	-1.26948	0.11	0.297	2.90409e-24															SLC2A9	7.98167e-33	2.37307	0.142	0.022	1.35297e-28
CROT	1.79315e-62	-2.51137	0.021	0.159	3.03957e-58															TPD52L1	1.7795e-28	2.06895	0.211	0.068	3.01643e-24															CCDC192	8.53589e-33	6.85723	0.09	0.002	1.44692e-28
KIF1B	2.07053e-62	-0.85188	0.467	0.658	3.50975e-58															MEF2A	1.89775e-28	-0.628948	0.557	0.756	3.21687e-24															GHR	1.55646e-32	1.56885	0.37	0.177	2.63836e-28
GASK1B	4.57466e-62	5.7531	0.095	0.003	7.7545e-58															ADAMTSL3	1.97104e-28	-1.48994	0.092	0.267	3.34111e-24															CDH13	1.72913e-32	-0.935838	0.293	0.525	2.93106e-28
ENSCHIG00000023124	7.08878e-62	-5.98388	0.003	0.119	1.20162e-57															NBEA	2.31871e-28	1.16927	0.506	0.34	3.93045e-24															CRISP3	1.77624e-32	8.18076	0.086	0.001	3.0109e-28
FGFR2	1.01335e-61	-1.93808	0.069	0.237	1.71772e-57															FTH1	2.39959e-28	1.24199	0.482	0.305	4.06754e-24															ENSCHIG00000018150	1.87017e-32	2.22612	0.275	0.107	3.17013e-28
ENSCHIG00000016805	1.72068e-61	-1.08817	0.234	0.446	2.91672e-57															NFKB1	2.46749e-28	-0.886423	0.341	0.558	4.18265e-24															MET	2.33646e-32	-0.976188	0.307	0.526	3.96054e-28
ENSCHIG00000017451	3.59066e-61	2.05636	0.232	0.076	6.08653e-57															NME7	3.53358e-28	-0.830204	0.292	0.525	5.98977e-24															GPAM	3.20799e-32	2.00164	0.224	0.069	5.43786e-28
TBL1XR1	4.26034e-61	-0.735832	0.524	0.717	7.2217e-57															ACOX1	4.58457e-28	-1.25946	0.136	0.327	7.77131e-24															SLC44A3	3.30524e-32	2.49511	0.133	0.019	5.60271e-28
ENSCHIG00000026843	5.45484e-61	-0.976543	0.237	0.455	9.24649e-57															AREG	4.69549e-28	-0.865912	0.239	0.46	7.95932e-24															UST	4.32366e-32	-0.69211	0.696	0.829	7.32903e-28
FOS	1.74643e-60	1.88978	0.291	0.121	2.96038e-56															ENSCHIG00000024195	6.08926e-28	-0.655537	0.398	0.635	1.03219e-23															LAMB4	5.06605e-32	3.66692	0.108	0.009	8.58747e-28
SLC22A16	2.64274e-60	1.69022	0.3	0.128	4.4797e-56															CA10	8.06458e-28	1.70042	0.271	0.112	1.36703e-23															SLC19A2	5.47025e-32	1.94997	0.225	0.071	9.27262e-28
PPP3R1	2.72823e-60	-0.832075	0.423	0.628	4.62461e-56															MFGE8	9.07317e-28	2.25098	0.166	0.041	1.53799e-23															IKZF2	5.70149e-32	1.40277	0.405	0.222	9.6646e-28
LRFN2	8.37563e-60	5.22343	0.093	0.003	1.41975e-55															SIK3	1.7792e-27	-0.706827	0.565	0.748	3.01593e-23															MGAT4A	6.32437e-32	2.15931	0.167	0.036	1.07204e-27
CEACAM19	1.32859e-59	1.77946	0.252	0.091	2.25209e-55															KYNU	2.62761e-27	-1.32155	0.117	0.298	4.45406e-23															PER2	6.35213e-32	-0.982692	0.221	0.451	1.07675e-27
MCC	1.34329e-59	-0.83524	0.486	0.68	2.277e-55															HAPLN3	2.70485e-27	4.76126	0.083	0.003	4.58499e-23															GATM	1.22152e-31	-1.41674	0.174	0.377	2.07059e-27
TNFRSF6B	1.54982e-59	4.18957	0.105	0.008	2.6271e-55															SCUBE2	4.10418e-27	-1.25974	0.165	0.361	6.95699e-23															SPAG1	1.22205e-31	-1.301	0.159	0.365	2.0715e-27
PLCB4	2.80161e-59	2.7154	0.129	0.018	4.74902e-55															ST3GAL6	4.2219e-27	-1.80269	0.075	0.235	7.15654e-23															TANC2	1.39331e-31	1.59108	0.206	0.057	2.36179e-27
VAV3	3.02459e-59	-0.787012	0.352	0.576	5.12698e-55															ENSCHIG00000003717	4.75418e-27	-1.22208	0.161	0.349	8.05881e-23															SESN3	1.45873e-31	-1.08773	0.308	0.512	2.47269e-27
ENSCHIG00000023193	4.23792e-59	0.58902	0.836	0.752	7.18369e-55															ITPR2	4.85937e-27	1.6983	0.497	0.385	8.23712e-23															RBMS3	1.83667e-31	-0.570002	0.787	0.887	3.11333e-27
ADK	5.59305e-59	0.962754	0.544	0.35	9.48078e-55															ADCY2	5.45486e-27	-2.38804	0.038	0.176	9.24654e-23															ATP2B1	2.76063e-31	-0.881988	0.439	0.635	4.67954e-27
SYBU	1.07719e-58	-1.57147	0.11	0.289	1.82594e-54															SH3GL2	7.09936e-27	-1.98473	0.042	0.184	1.20341e-22															ENSCHIG00000017456	3.517e-31	2.24381	0.199	0.056	5.96167e-27
LRRC8C	1.26179e-58	2.16032	0.185	0.048	2.13885e-54															NFIA	8.17533e-27	-0.470493	0.88	0.939	1.3858e-22															ENSCHIG00000008256	5.56898e-31	2.38218	0.211	0.066	9.43998e-27
ENSCHIG00000013743	2.00432e-58	1.7153	0.281	0.113	3.39753e-54															ODAD2	8.43656e-27	-0.842631	0.229	0.445	1.43008e-22															DUSP4	6.48337e-31	1.93048	0.174	0.041	1.099e-26
VEPH1	3.01846e-58	1.64447	0.301	0.131	5.1166e-54															PTPRM	1.27077e-26	1.79197	0.238	0.093	2.15409e-22															MOXD1	6.94245e-31	-3.85385	0.012	0.141	1.17681e-26
ENSCHIG00000014599	4.42997e-58	2.0072	0.203	0.06	7.50924e-54															SF3B1	1.28661e-26	-0.536523	0.541	0.777	2.18093e-22															ATP13A5	2.37884e-30	7.11751	0.08	0.001	4.03238e-26
BAG3	5.04433e-58	2.52702	0.175	0.043	8.55064e-54															PTPN3	1.72124e-26	-0.698968	0.331	0.555	2.91767e-22															NUPR1	2.40849e-30	2.96122	0.125	0.018	4.08263e-26
ELAPOR1	8.27108e-58	1.10263	0.455	0.266	1.40203e-53															SORBS3	2.26221e-26	1.3008	0.513	0.359	3.83468e-22															PTPRQ	2.95766e-30	5.31859	0.086	0.002	5.01353e-26
SLC30A4	8.79864e-58	1.94496	0.203	0.06	1.49146e-53															AK3	2.31003e-26	-1.44626	0.105	0.272	3.91573e-22															RPL32	4.28491e-30	1.95629	0.303	0.133	7.26335e-26
ABHD17B	9.80656e-58	1.67519	0.278	0.113	1.66231e-53															ARHGAP29	2.40085e-26	-0.65191	0.452	0.672	4.06968e-22															RAPGEF5	5.70454e-30	1.764	0.195	0.055	9.66976e-26
FAM20A	1.359e-57	1.0105	0.514	0.332	2.30364e-53															MAP2	6.50747e-26	-0.67385	0.411	0.622	1.10308e-21															ATP8B4	6.64779e-30	1.8719	0.208	0.063	1.12687e-25
GADD45G	5.56188e-57	4.14857	0.102	0.008	9.42794e-53															STC2	7.31633e-26	-1.18762	0.128	0.308	1.24019e-21															RUNX1	7.12373e-30	-0.896843	0.402	0.603	1.20754e-25
CLSTN1	7.58707e-57	-1.02801	0.235	0.44	1.28608e-52															PANK3	8.17173e-26	1.56018	0.333	0.18	1.38519e-21															ATP13A3	1.69691e-29	-0.90265	0.491	0.662	2.87644e-25
VDR	9.71898e-57	1.24606	0.454	0.276	1.64746e-52															CRISP3	1.09169e-25	5.75017	0.073	0.001	1.85052e-21															ARHGAP28	1.70987e-29	1.6316	0.224	0.074	2.89841e-25
ITSN1	1.57896e-56	1.27124	0.394	0.211	2.67649e-52															DIPK1A	1.18394e-25	-0.7053	0.456	0.665	2.0069e-21															GCK	1.88111e-29	3.53325	0.105	0.01	3.18867e-25
GTF2I	1.88336e-56	-0.696679	0.479	0.676	3.19249e-52															TOX3	1.4119e-25	-0.669798	0.438	0.652	2.39332e-21															RPS11	2.11526e-29	2.20951	0.201	0.061	3.58558e-25
MASP1	2.37761e-56	3.13905	0.11	0.011	4.03029e-52															GHR	1.77905e-25	0.727281	0.771	0.669	3.01568e-21															RAPGEF2	3.47957e-29	1.04153	0.627	0.53	5.89822e-25
PCNX1	3.28569e-56	-0.636231	0.642	0.798	5.56957e-52															ENSCHIG00000011461	2.2461e-25	2.32086	0.23	0.093	3.80736e-21															AMOTL1	4.3435e-29	-0.762997	0.431	0.629	7.36267e-25
DDR2	4.79778e-56	-1.59595	0.103	0.275	8.13272e-52															RBM5	2.50646e-25	-0.594893	0.441	0.671	4.24871e-21															DACH1	4.66701e-29	-1.18441	0.198	0.401	7.91105e-25
LAMB4	5.11559e-56	4.95434	0.09	0.004	8.67144e-52															AHI1	3.70676e-25	-0.87619	0.255	0.462	6.28333e-21															ENSCHIG00000025540	5.33172e-29	2.34038	0.185	0.053	9.0378e-25
HS3ST5	6.52247e-56	1.57997	0.221	0.071	1.10562e-51															EPS8	3.75117e-25	-1.2422	0.199	0.381	6.35861e-21															ENSCHIG00000017781	5.97186e-29	2.17994	0.171	0.044	1.01229e-24
MCCC2	1.19848e-55	-1.45537	0.143	0.323	2.03154e-51															LPIN1	4.06038e-25	2.60149	0.148	0.036	6.88275e-21															RAB18	6.76621e-29	1.50445	0.333	0.162	1.14694e-24
MCL1	7.18827e-55	1.45814	0.379	0.205	1.21848e-50															DRC1	4.34151e-25	-2.02038	0.025	0.147	7.3593e-21															SEMA3E	1.26397e-28	1.10697	0.413	0.219	2.14256e-24
USP13	8.37664e-55	-1.76035	0.069	0.225	1.41992e-50															IL33	7.15738e-25	-1.6246	0.052	0.192	1.21325e-20															DNAH5	1.53475e-28	-2.18722	0.043	0.191	2.60156e-24
LARP1B	1.27083e-54	1.67348	0.255	0.099	2.15419e-50															PKP4	1.15204e-24	-0.579238	0.671	0.815	1.95282e-20															AOPEP	1.93418e-28	-0.527694	0.748	0.866	3.27864e-24
MAMDC2	2.40669e-54	-1.42032	0.211	0.393	4.07957e-50															ENSCHIG00000014217	1.21178e-24	1.1695	0.552	0.408	2.05408e-20															ATP6	2.02087e-28	2.68323	0.163	0.041	3.42558e-24
PRICKLE2	2.41814e-54	3.8167	0.097	0.007	4.09899e-50															MARK3	1.28478e-24	-0.715336	0.38	0.592	2.17783e-20															RPS18	2.8458e-28	1.6363	0.296	0.13	4.82391e-24
SEC24D	2.71593e-54	1.22423	0.368	0.188	4.60377e-50															ADAMTS3	1.30007e-24	2.08138	0.172	0.051	2.20375e-20															MCC	2.96768e-28	-1.09776	0.354	0.533	5.03052e-24
ELF5	3.28631e-54	0.929281	0.624	0.489	5.57063e-50															ENSCHIG00000022231	1.4414e-24	3.25189	0.079	0.005	2.44332e-20															ATP6V1C2	4.30247e-28	2.47098	0.131	0.023	7.29312e-24
KIAA1217	4.67182e-54	-0.481323	0.863	0.939	7.91921e-50															PPP2R1B	2.07238e-24	-1.36185	0.089	0.245	3.5129e-20															SULF1	6.42139e-28	-1.90901	0.072	0.231	1.08849e-23
CPQ	6.66381e-54	-1.57445	0.12	0.29	1.12958e-49															ENSCHIG00000013458	2.36974e-24	-1.89573	0.049	0.185	4.01694e-20															DHCR24	6.93948e-28	6.19006	0.079	0.002	1.17631e-23
SMAD3	7.47296e-54	-1.05612	0.286	0.474	1.26674e-49															NLK	2.87453e-24	-0.61456	0.51	0.697	4.87262e-20															LCP2	7.68301e-28	1.41457	0.197	0.058	1.30235e-23
ACTB	1.07262e-53	1.91808	0.265	0.111	1.81819e-49															TRIM9	3.31545e-24	3.15101	0.121	0.024	5.62002e-20															CHL1	9.10021e-28	-0.804665	0.314	0.53	1.54258e-23
ENSCHIG00000012469	1.91735e-53	1.53281	0.299	0.134	3.25009e-49															MYB	4.77551e-24	-1.38024	0.119	0.285	8.09497e-20															LRRC49	1.37051e-27	-2.13212	0.032	0.169	2.32315e-23
CCNY	1.93343e-53	0.999777	0.496	0.318	3.27736e-49															RAB27B	4.89393e-24	-0.764805	0.34	0.551	8.2957e-20															TGFBR3	2.3582e-27	0.828332	0.609	0.451	3.99739e-23
UACA	6.10839e-53	-1.33794	0.171	0.35	1.03543e-48															GIPC2	5.42994e-24	1.81733	0.199	0.071	9.20429e-20															SPRED1	2.44962e-27	-1.04577	0.269	0.464	4.15236e-23
ITPRID1	8.97145e-53	-1.33616	0.107	0.277	1.52075e-48															DLC1	5.76716e-24	-1.12857	0.213	0.399	9.77591e-20															PIP5K1B	2.64519e-27	1.35289	0.313	0.147	4.48387e-23
PBX3	9.30559e-53	1.1836	0.337	0.158	1.57739e-48															ARMC2	7.87704e-24	-1.598	0.07	0.216	1.33524e-19															HAPLN3	4.99414e-27	3.8486	0.094	0.009	8.46557e-23
ITGA6	9.54586e-53	1.25733	0.358	0.183	1.61812e-48															RNASEH2B	8.21063e-24	-1.08902	0.165	0.346	1.39178e-19															ARHGAP20	5.9728e-27	-0.684641	0.546	0.716	1.01245e-22
SLC27A1	1.2579e-52	-1.76011	0.056	0.202	2.13227e-48															NAV2	8.37685e-24	-0.679943	0.371	0.587	1.41996e-19															ENSCHIG00000023307	7.20608e-27	1.71884	0.201	0.065	1.2215e-22
TRPM8	1.62595e-52	-0.652575	0.537	0.72	2.75615e-48															UBE2B	8.71439e-24	-1.22725	0.149	0.32	1.47718e-19															TNFRSF11A	8.80536e-27	2.29043	0.131	0.025	1.4926e-22
ND1	1.88743e-52	2.42415	0.189	0.058	3.19937e-48															SH3BP5	9.24063e-24	2.15343	0.137	0.032	1.56638e-19															LNX1	9.53226e-27	3.30441	0.111	0.017	1.61581e-22
PDE4D	2.70974e-52	0.55562	0.868	0.803	4.59327e-48															PTPRQ	1.13237e-23	5.06119	0.073	0.003	1.91948e-19															RPS23	9.84402e-27	1.90916	0.25	0.101	1.66866e-22
MRPS6	2.78673e-52	1.20631	0.36	0.185	4.72379e-48															ANO1	1.92436e-23	-0.756474	0.284	0.491	3.26198e-19															MYLK	1.05271e-26	-0.453197	0.653	0.835	1.78445e-22
DAPK1	3.07685e-52	-0.839419	0.498	0.658	5.21556e-48															TMTC2	2.28405e-23	1.49429	0.271	0.124	3.8717e-19															ENSCHIG00000011680	1.47163e-26	1.70633	0.264	0.111	2.49456e-22
ELAVL2	3.69859e-52	7.05802	0.075	0.001	6.26948e-48															MYO6	2.37109e-23	-0.639253	0.33	0.554	4.01923e-19															ENSCHIG00000010546	2.08103e-26	1.67263	0.359	0.194	3.52755e-22
CD24	5.58065e-52	1.83681	0.209	0.07	9.45975e-48															ANKH	2.37833e-23	1.38795	0.359	0.203	4.03151e-19															SVEP1	3.20365e-26	2.05547	0.232	0.09	5.43051e-22
CDK19	6.37002e-52	-0.877096	0.387	0.573	1.07978e-47															ANXA1	2.42645e-23	-1.07523	0.131	0.299	4.11307e-19															FCHSD2	4.43384e-26	1.24969	0.385	0.215	7.5158e-22
RIN2	7.00086e-52	-0.573912	0.606	0.783	1.18672e-47															RIMS4	2.92998e-23	4.08948	0.072	0.003	4.9666e-19															TENM2	4.79379e-26	-0.832073	0.319	0.521	8.12596e-22
PLK2	1.19918e-51	3.2894	0.107	0.013	2.03273e-47															LPO	3.36813e-23	9.06501	0.062	0	5.70932e-19															COBL	7.19686e-26	1.63334	0.201	0.067	1.21994e-21
DDX17	1.57906e-51	-0.498839	0.713	0.861	2.67666e-47															EXOC2	4.40001e-23	-0.734026	0.292	0.489	7.45846e-19															PARM1	7.87161e-26	-1.5179	0.102	0.264	1.33432e-21
GATA3	2.39298e-51	0.989616	0.499	0.321	4.05635e-47															ENSCHIG00000009185	4.55519e-23	5.23261	0.073	0.004	7.7215e-19															PRKG1	9.09653e-26	1.1424	0.299	0.133	1.54195e-21
INSC	3.11367e-51	3.63589	0.087	0.005	5.27798e-47															TGFBR3	4.66989e-23	1.46206	0.345	0.203	7.91594e-19															LDLRAD3	1.26684e-25	1.30111	0.328	0.162	2.14743e-21
ENSCHIG00000019403	3.23074e-51	1.69561	0.242	0.094	5.47643e-47															ROR2	5.25234e-23	-0.988302	0.196	0.381	8.90324e-19															MAST4	1.34706e-25	-0.857568	0.483	0.64	2.28341e-21
NDRG1	3.26506e-51	-0.797374	0.304	0.508	5.5346e-47															SNCAIP	6.02143e-23	-0.762837	0.458	0.641	1.02069e-18															ELL2	1.73071e-25	1.21624	0.479	0.328	2.93373e-21
ATF4	4.6404e-51	1.89213	0.201	0.066	7.86595e-47															EFNA5	7.13697e-23	2.93635	0.098	0.014	1.20979e-18															ENSCHIG00000015149	2.70662e-25	1.92478	0.269	0.12	4.588e-21
FLNB	4.71699e-51	-0.604614	0.649	0.792	7.99577e-47															ENSCHIG00000017218	7.2429e-23	-0.757527	0.247	0.442	1.22774e-18															SLC30A4	2.78671e-25	1.68991	0.159	0.042	4.72376e-21
EXT1	7.83128e-51	0.832532	0.638	0.484	1.32748e-46															PGR	1.01485e-22	1.0711	0.732	0.672	1.72027e-18															ACSS1	2.86486e-25	1.95218	0.157	0.042	4.85622e-21
CTPS1	9.45211e-51	2.2186	0.186	0.058	1.60223e-46															KDM2B	1.04143e-22	-1.10542	0.125	0.288	1.76533e-18															PDE4D	4.60289e-25	0.581353	0.848	0.775	7.80236e-21
CCDC18	1.28579e-50	-1.04229	0.21	0.396	2.17954e-46															KLF10	1.20721e-22	-1.96221	0.03	0.147	2.04634e-18															ATXN7L3B	4.62763e-25	3.19242	0.095	0.011	7.8443e-21
RPLP0	2.85898e-50	1.68715	0.249	0.1	4.84627e-46															CRACR2A	1.51688e-22	-1.10041	0.102	0.26	2.57127e-18															PALLD	5.13588e-25	-1.02107	0.306	0.489	8.70583e-21
LPL	6.09972e-50	5.82582	0.078	0.003	1.03396e-45															ENSCHIG00000020240	1.75165e-22	-0.611285	0.434	0.632	2.96923e-18															ESR1	6.52131e-25	0.894771	0.238	0.093	1.10543e-20
NBEAL1	1.06439e-49	-0.854731	0.362	0.548	1.80425e-45															CFAP69	1.85228e-22	-1.00415	0.155	0.326	3.13979e-18															MEGF10	1.00421e-24	3.06716	0.086	0.008	1.70224e-20
SLC1A1	1.53068e-49	1.16841	0.415	0.241	2.59466e-45															DNAI7	2.05712e-22	-1.28749	0.121	0.278	3.48703e-18															MBNL1	1.07261e-24	-0.542129	0.816	0.906	1.81817e-20
WWC1	4.14754e-49	0.727569	0.653	0.511	7.03049e-45															PROM2	2.09156e-22	2.04109	0.169	0.054	3.54541e-18															ENSCHIG00000021047	1.11022e-24	1.37923	0.323	0.165	1.88194e-20
CYP39A1	5.72001e-49	-1.34694	0.134	0.3	9.69599e-45															BMPR1B	2.3429e-22	-1.32157	0.065	0.203	3.97145e-18															ENSCHIG00000023871	1.22946e-24	-1.72271	0.074	0.22	2.08406e-20
ATF7	6.97674e-49	-0.771841	0.433	0.614	1.18263e-44															IKZF2	3.1225e-22	1.76002	0.28	0.143	5.29296e-18															MDFIC	1.24034e-24	1.23005	0.353	0.191	2.10249e-20
JUN	1.77735e-48	3.03186	0.106	0.015	3.01278e-44															FGFR2	3.29717e-22	-1.50761	0.089	0.235	5.58903e-18															SEC16B	1.48415e-24	3.16826	0.083	0.007	2.51579e-20
GIPC2	2.9528e-48	1.09907	0.414	0.245	5.00529e-44															ATP13A5	4.04716e-22	6.58896	0.061	0.001	6.86034e-18															IFT81	1.49514e-24	-1.0932	0.137	0.311	2.53442e-20
CDH1	3.60019e-48	-0.758724	0.361	0.556	6.10268e-44															WNT5A	4.06989e-22	3.05685	0.077	0.006	6.89888e-18															PNN	1.51613e-24	1.27637	0.374	0.205	2.56998e-20
PGLYRP1	4.26861e-48	2.6318	0.13	0.027	7.23572e-44															CBFB	4.28153e-22	-0.884346	0.24	0.422	7.25762e-18															COL17A1	1.69618e-24	-1.31095	0.116	0.281	2.8752e-20
ENSCHIG00000027018	6.07652e-48	1.85878	0.176	0.053	1.03003e-43															DST	4.6258e-22	-0.502589	0.451	0.669	7.84119e-18															ENSCHIG00000015166	2.28545e-24	1.77224	0.252	0.109	3.87406e-20
ATP8A2	1.81863e-47	-1.14233	0.153	0.326	3.08277e-43															ATP13A4	4.88348e-22	5.40097	0.063	0.001	8.27799e-18															PGM5	3.17916e-24	2.50969	0.196	0.071	5.38899e-20
C12orf56	3.39815e-47	2.18421	0.168	0.05	5.76021e-43															EIF2A	5.26511e-22	-0.735052	0.277	0.474	8.92488e-18															FIGN	3.41614e-24	2.01006	0.15	0.04	5.79071e-20
MYO5C	4.70059e-47	-1.0772	0.244	0.423	7.96797e-43															PSD3	5.79987e-22	1.11863	0.559	0.468	9.83135e-18															RBPMS	4.7239e-24	-0.479746	0.84	0.913	8.00748e-20
RPL8	5.21141e-47	1.44339	0.279	0.127	8.83387e-43															ENSCHIG00000016076	7.83298e-22	1.45646	0.363	0.216	1.32777e-17															MYEF2	5.34806e-24	-1.49745	0.12	0.276	9.0655e-20
EYA2	7.87613e-47	-1.10797	0.228	0.402	1.33508e-42															RPAP2	8.26806e-22	-0.806994	0.254	0.442	1.40152e-17															GPAT4	5.54993e-24	1.64875	0.216	0.082	9.40769e-20
CRISP3	8.0962e-47	4.22652	0.086	0.007	1.37239e-42															HIPK1	9.12056e-22	-1.0602	0.196	0.366	1.54603e-17															VCL	5.63536e-24	-0.954737	0.381	0.552	9.5525e-20
KIF13A	8.6269e-47	-0.780432	0.418	0.596	1.46235e-42															DAAM2	9.95018e-22	-2.72931	0.021	0.126	1.68665e-17															ND1	6.28063e-24	1.85514	0.223	0.088	1.06463e-19
SLC10A7	9.6161e-47	0.879423	0.562	0.408	1.63002e-42															GTF2I	1.06548e-21	-0.513937	0.514	0.718	1.80609e-17															GCNT2	6.34935e-24	3.37644	0.086	0.009	1.07628e-19
MAP3K13	1.24827e-46	-0.89972	0.413	0.579	2.11594e-42															NF1	1.13224e-21	-0.526585	0.458	0.661	1.91925e-17															MT1B	9.42428e-24	1.77615	0.226	0.09	1.59751e-19
SLC18B1	1.31177e-46	-1.43172	0.1	0.253	2.22358e-42															LMNA	1.27097e-21	-1.32977	0.087	0.231	2.15442e-17															LPO	9.56859e-24	6.17608	0.063	0.001	1.62197e-19
ENSCHIG00000007320	1.69892e-46	0.995561	0.56	0.398	2.87984e-42															UHRF2	1.27432e-21	-0.704499	0.279	0.469	2.1601e-17															ABTB3	9.80777e-24	-0.80944	0.378	0.559	1.66252e-19
TFCP2L1	4.38582e-46	-1.66461	0.06	0.195	7.4344e-42															SF1	1.54283e-21	-1.06257	0.124	0.283	2.61526e-17															RPSA	1.22812e-23	1.64287	0.268	0.122	2.08178e-19
MLPH	6.67414e-46	-1.42808	0.053	0.187	1.13133e-41															CLIP1	1.6745e-21	-0.634872	0.4	0.599	2.83844e-17															FARP1	1.48652e-23	-0.697333	0.494	0.642	2.51981e-19
RBM5	8.08894e-46	-0.636012	0.462	0.653	1.37116e-41															ZC2HC1A	1.91128e-21	-1.10736	0.117	0.274	3.23981e-17															TPD52L1	1.50132e-23	2.82987	0.1	0.015	2.5449e-19
TRPM7	9.08595e-46	-0.752852	0.428	0.604	1.54016e-41															SLC18B1	2.04118e-21	-1.31972	0.111	0.261	3.46e-17															TNIK	1.59292e-23	-0.630331	0.541	0.705	2.70016e-19
STUM	1.95664e-45	1.35761	0.249	0.105	3.31669e-41															RAPGEF2	2.88808e-21	1.02674	0.601	0.555	4.89559e-17															NIN	1.95883e-23	-1.06129	0.341	0.502	3.32041e-19
RUNX1	2.11625e-45	-0.67523	0.47	0.644	3.58726e-41															MT1B	2.91823e-21	1.89947	0.231	0.101	4.94669e-17															TBC1D30	2.17436e-23	1.92451	0.137	0.034	3.68576e-19
ENSCHIG00000008256	2.16814e-45	1.88026	0.183	0.061	3.67521e-41															HBS1L	3.1796e-21	-0.681166	0.338	0.537	5.38975e-17															LAMB1	2.18178e-23	-1.05911	0.317	0.489	3.69834e-19
IRX2	4.22632e-45	1.22759	0.354	0.197	7.16403e-41															SSH2	3.38318e-21	-1.49718	0.091	0.232	5.73482e-17															IGFBP6	2.67209e-23	2.79646	0.118	0.025	4.52946e-19
ENSCHIG00000015166	6.20652e-45	1.75098	0.212	0.082	1.05207e-40															VSTM4	3.58862e-21	-1.08934	0.092	0.238	6.08307e-17															ENSCHIG00000010165	2.74217e-23	3.3653	0.11	0.021	4.64825e-19
MAN1A1	7.60278e-45	1.55806	0.21	0.078	1.28875e-40															BABAM2	3.69833e-21	-0.589214	0.386	0.589	6.26904e-17															MYCBP2	2.78214e-23	-0.596165	0.662	0.786	4.716e-19
CLIP1	1.11443e-44	-0.756839	0.459	0.628	1.88907e-40															RPTOR	4.63249e-21	-0.750529	0.298	0.486	7.85254e-17															IL1R1	2.86563e-23	2.59172	0.119	0.025	4.85753e-19
SESN3	2.21008e-44	-0.848516	0.312	0.494	3.74631e-40															GMPS	4.89945e-21	-0.603805	0.346	0.553	8.30507e-17															SNAP91	4.52115e-23	5.17926	0.07	0.004	7.6638e-19
ENSCHIG00000003717	2.62252e-44	-1.24063	0.118	0.272	4.44543e-40															MEIS1	5.22182e-21	-1.2955	0.107	0.258	8.85151e-17															ELAVL2	4.80368e-23	6.3134	0.063	0.001	8.14272e-19
ATL2	4.55205e-44	-0.728341	0.354	0.547	7.71617e-40															NPAS3	7.68735e-21	2.92319	0.1	0.018	1.30308e-16															ATP13A4	4.81242e-23	6.58616	0.063	0.001	8.15753e-19
DAAM1	4.59645e-44	-1.00101	0.215	0.39	7.79144e-40															ENSCHIG00000020223	9.26431e-21	-0.830556	0.225	0.405	1.57039e-16															CREB5	5.49784e-23	-0.659901	0.721	0.835	9.31938e-19
AFF1	4.79413e-44	-0.647789	0.689	0.786	8.12653e-40															ENSCHIG00000023335	9.48254e-21	2.96551	0.122	0.03	1.60739e-16															IFNAR2	5.56457e-23	-1.4135	0.101	0.25	9.43251e-19
CHN2	6.85861e-44	2.54763	0.131	0.032	1.1626e-39															PER2	1.05448e-20	-0.890706	0.119	0.277	1.78744e-16															USP28	5.67211e-23	-0.940502	0.231	0.408	9.61479e-19
ENSCHIG00000025454	7.06078e-44	1.58676	0.232	0.096	1.19687e-39															FRMD4B	1.09624e-20	1.8553	0.149	0.045	1.85824e-16															HS3ST5	5.76836e-23	2.40225	0.115	0.023	9.77794e-19
SLC19A2	1.01928e-43	1.12099	0.436	0.284	1.72779e-39															CD47	1.16393e-20	-0.613872	0.472	0.659	1.97298e-16															CACNA2D3	6.39082e-23	-1.70819	0.07	0.207	1.08331e-18
CRISPLD2	1.33507e-43	3.09036	0.091	0.011	2.26308e-39															TMEM106C	1.18704e-20	2.31557	0.149	0.046	2.01215e-16															NEK11	7.43567e-23	-1.18995	0.14	0.303	1.26042e-18
PTPRQ	1.42844e-43	2.82373	0.104	0.017	2.42134e-39															RFX3	1.18728e-20	-0.809553	0.386	0.567	2.01257e-16															PGLYRP1	8.34302e-23	3.88905	0.079	0.007	1.41423e-18
PIEZO1	2.05314e-43	1.62345	0.219	0.088	3.48028e-39															DOCK5	1.20593e-20	-0.951616	0.216	0.385	2.04417e-16															TPM1	8.53785e-23	-0.604515	0.741	0.825	1.44725e-18
NPY1R	2.33727e-43	-1.2787	0.125	0.279	3.9619e-39															DCLK2	1.20948e-20	2.46741	0.152	0.049	2.0502e-16															GFRA2	9.78579e-23	3.19437	0.079	0.007	1.65879e-18
UBB	2.98364e-43	1.85022	0.157	0.046	5.05757e-39															FRYL	1.23474e-20	-0.73125	0.306	0.493	2.09301e-16															LUZP1	1.1269e-22	-1.01669	0.257	0.428	1.91021e-18
ND3	3.46357e-43	1.62238	0.302	0.155	5.8711e-39															RAPGEF4	1.29572e-20	-0.608734	0.458	0.637	2.19637e-16															SASH1	1.13341e-22	-0.824155	0.374	0.546	1.92124e-18
ENSCHIG00000003874	3.70766e-43	7.49525	0.063	0.001	6.28485e-39															PALM3	1.41656e-20	2.4538	0.149	0.048	2.40121e-16															PKD2	1.22973e-22	-0.91479	0.288	0.459	2.08452e-18
SLC16A7	4.69512e-43	1.57522	0.191	0.068	7.9587e-39															ADGRE5	1.4876e-20	-1.46483	0.09	0.229	2.52163e-16															RPS16	1.24939e-22	1.93114	0.184	0.064	2.11784e-18
BTBD7	5.3904e-43	-0.910643	0.239	0.413	9.13727e-39															HERC5	1.71144e-20	1.73725	0.218	0.093	2.90106e-16															RFX4	1.42598e-22	3.22743	0.069	0.004	2.41718e-18
MAN2A1	8.62964e-43	0.889939	0.503	0.351	1.46281e-38															USP25	1.76691e-20	-0.540071	0.481	0.668	2.99508e-16															LRRC9	1.46809e-22	-1.26042	0.099	0.252	2.48856e-18
ENSCHIG00000021207	9.41947e-43	2.13739	0.151	0.044	1.59669e-38															INSC	1.77581e-20	6.46289	0.056	0.001	3.01018e-16															ENSCHIG00000011732	1.63705e-22	2.46525	0.111	0.022	2.77497e-18
TTC28	1.19092e-42	-1.10873	0.212	0.377	2.01873e-38															SEC14L1	1.94615e-20	-1.62448	0.084	0.218	3.29891e-16															LAMA3	1.99273e-22	-0.728744	0.464	0.627	3.37788e-18
PAX9	2.38422e-42	7.15338	0.061	0	4.04148e-38															FBXL17	2.26265e-20	-0.419259	0.805	0.912	3.83541e-16															ENSCHIG00000025454	2.66957e-22	1.56396	0.256	0.117	4.52519e-18
RASGRP1	3.1993e-42	2.86319	0.089	0.011	5.42314e-38															MAP3K4	2.60011e-20	-1.15861	0.124	0.273	4.40744e-16															GALNT13	2.95924e-22	3.99986	0.079	0.008	5.01621e-18
CD109	3.38891e-42	3.10693	0.081	0.008	5.74454e-38															ACAA2	2.60563e-20	-1.3202	0.072	0.202	4.41681e-16															EEF1D	2.97327e-22	2.11047	0.136	0.036	5.04e-18
PSTPIP2	7.05151e-42	-1.47452	0.082	0.216	1.1953e-37															THSD4	2.82036e-20	0.619463	0.76	0.671	4.78079e-16															GK5	3.86452e-22	1.44577	0.261	0.121	6.55075e-18
ENSCHIG00000019766	7.07066e-42	-1.33645	0.098	0.24	1.19855e-37															NIPAL3	2.92745e-20	-1.07046	0.174	0.335	4.96232e-16															RPS5	3.98321e-22	1.6929	0.269	0.129	6.75194e-18
SCFD2	1.77245e-41	-1.02361	0.249	0.411	3.00448e-37															CACNA1C	3.30258e-20	-1.32914	0.072	0.204	5.59821e-16															CFI	4.36075e-22	-1.68128	0.063	0.195	7.39192e-18
TFDP2	2.51096e-41	-0.835232	0.299	0.468	4.25634e-37															PDE8A	3.32638e-20	-0.662269	0.286	0.478	5.63854e-16															EIF4G3	5.9099e-22	-0.648715	0.396	0.57	1.00179e-17
RPS20	2.63063e-41	1.42836	0.25	0.113	4.45918e-37															ZNRF1	3.33695e-20	-1.03581	0.18	0.342	5.65646e-16															ATP1A1	6.16985e-22	-0.922255	0.267	0.438	1.04585e-17
SIPA1L1	2.70336e-41	-0.893142	0.324	0.493	4.58246e-37															KL	3.42142e-20	2.04061	0.218	0.097	5.79964e-16															DSE	7.00439e-22	-1.38737	0.107	0.252	1.18731e-17
RETREG1	3.33107e-41	1.21273	0.386	0.238	5.6465e-37															IFT74	4.84288e-20	-0.745426	0.188	0.36	8.20917e-16															SNORC	7.66423e-22	3.97632	0.076	0.007	1.29916e-17
ASTN2	4.30903e-41	-1.97662	0.035	0.145	7.30424e-37															ATP9A	6.31685e-20	-0.53088	0.445	0.641	1.07077e-15															DOCK1	8.06965e-22	-0.550917	0.633	0.777	1.36789e-17
RNF145	5.25805e-41	-0.699202	0.376	0.553	8.91292e-37															COL10A1	6.82905e-20	3.33641	0.092	0.016	1.15759e-15															COL28A1	8.96745e-22	-1.62897	0.058	0.188	1.52007e-17
AHI1	5.30231e-41	-0.998803	0.177	0.34	8.98795e-37															MBD2	7.07701e-20	-0.51314	0.542	0.728	1.19962e-15															PTPN14	9.54382e-22	-0.561184	0.671	0.797	1.61777e-17
HYCC1	5.64097e-41	0.837001	0.528	0.388	9.56201e-37															TIA1	7.10073e-20	-0.555377	0.31	0.505	1.20364e-15															MYH11	1.04431e-21	-0.477828	0.811	0.892	1.77022e-17
FBXO21	8.91817e-41	-1.05741	0.172	0.332	1.51172e-36															SMAD3	7.84425e-20	-0.730225	0.321	0.497	1.32968e-15															CREBZF	1.04771e-21	2.70711	0.098	0.017	1.77597e-17
ENSCHIG00000000866	9.63147e-41	0.945717	0.346	0.188	1.63263e-36															ENSCHIG00000027038	8.0853e-20	-1.26547	0.108	0.252	1.37054e-15															THBS1	1.11744e-21	-1.19965	0.173	0.338	1.89418e-17
GOLGA4	1.10352e-40	0.771467	0.607	0.501	1.87057e-36															GATA3	9.92788e-20	0.790544	0.637	0.527	1.68288e-15															SHANK2	1.32606e-21	0.645049	0.226	0.09	2.24781e-17
ENSCHIG00000016445	1.31749e-40	1.50494	0.246	0.112	2.23327e-36															LRRFIP1	1.00619e-19	-0.500783	0.353	0.57	1.70559e-15															ATF4	1.92978e-21	1.55558	0.202	0.078	3.27117e-17
PSMF1	1.38672e-40	-1.02755	0.164	0.322	2.35063e-36															ZBTB7C	1.02038e-19	-1.45404	0.062	0.187	1.72964e-15															CC2D2A	1.99865e-21	-1.27806	0.086	0.227	3.38791e-17
ENSCHIG00000018150	1.71467e-40	1.46778	0.245	0.111	2.90654e-36															ENSCHIG00000000866	1.11892e-19	1.61726	0.185	0.07	1.89667e-15															BOC	2.39051e-21	-0.773412	0.295	0.476	4.05215e-17
LPAR3	1.77685e-40	-1.48806	0.061	0.186	3.01193e-36															VPS8	1.14603e-19	-0.526985	0.368	0.568	1.94263e-15															ADGRF5	2.62011e-21	4.39799	0.065	0.004	4.44136e-17
SRGAP1	1.79924e-40	-0.8527	0.316	0.482	3.0499e-36															FYCO1	1.17578e-19	-0.975061	0.101	0.243	1.99307e-15															EIF4E3	3.87985e-21	-1.27524	0.087	0.228	6.57674e-17
PHF20L1	2.94884e-40	-0.675617	0.496	0.646	4.99859e-36															NDNF	1.18433e-19	-2.45553	0.022	0.119	2.00756e-15															CDK19	4.754e-21	-0.738755	0.391	0.554	8.05851e-17
LRRFIP1	3.61856e-40	-0.702528	0.342	0.516	6.13382e-36															ENSCHIG00000023433	1.27954e-19	-1.40874	0.103	0.241	2.16895e-15															CLINT1	5.0585e-21	1.04205	0.443	0.306	8.57466e-17
RAPGEF5	3.92861e-40	1.14014	0.348	0.198	6.65939e-36															AMOTL1	1.37324e-19	2.51213	0.109	0.024	2.32778e-15															SF3B1	5.34266e-21	-0.518757	0.577	0.748	9.05634e-17
CCDC91	4.41143e-40	0.794032	0.529	0.385	7.47781e-36															HIPK3	1.39476e-19	-0.777327	0.24	0.413	2.36425e-15															RPL30	5.46643e-21	1.69902	0.224	0.098	9.26615e-17
PPARGC1A	4.5333e-40	-2.25287	0.02	0.116	7.6844e-36															ZNF827	1.69607e-19	-0.591312	0.47	0.654	2.87501e-15															ENSCHIG00000023211	5.69344e-21	2.03563	0.166	0.056	9.65096e-17
SFPQ	5.27577e-40	-0.558584	0.463	0.637	8.94296e-36															ST8SIA1	2.03671e-19	1.92917	0.136	0.04	3.45242e-15															CYP39A1	7.33871e-21	-1.40475	0.105	0.244	1.24399e-16
CALR	6.17714e-40	1.80536	0.198	0.079	1.04709e-35															RFX4	2.18315e-19	4.20737	0.063	0.004	3.70065e-15															SND1	7.49915e-21	1.00027	0.489	0.367	1.27118e-16
HSPA8	7.96536e-40	2.14995	0.127	0.032	1.35021e-35															CPSF6	2.39138e-19	-0.809934	0.185	0.352	4.05363e-15															SSR3	1.2408e-20	1.97553	0.138	0.039	2.10328e-16
TNRC6B	8.10373e-40	-0.665051	0.468	0.621	1.37366e-35															REV3L	2.82494e-19	-0.725507	0.308	0.489	4.78855e-15															TJP3	1.30227e-20	2.0518	0.117	0.028	2.20749e-16
FARP1	9.98725e-40	-0.464983	0.645	0.786	1.69294e-35															UQCC1	2.92114e-19	-1.01167	0.177	0.334	4.95162e-15															INSYN2A	1.49899e-20	1.92486	0.161	0.054	2.54094e-16
USP22	1.49645e-39	1.31898	0.285	0.146	2.53663e-35															CHL1	2.96122e-19	-2.44486	0.047	0.157	5.01956e-15															ST14	1.55591e-20	1.8851	0.146	0.045	2.63742e-16
GNA14	1.51711e-39	-0.76447	0.398	0.558	2.57166e-35															TES	2.97049e-19	-1.39055	0.077	0.205	5.03528e-15															FHAD1	1.56662e-20	-2.07582	0.028	0.132	2.65557e-16
ADAMTS18	1.5274e-39	-3.32063	0.013	0.1	2.58909e-35															EWSR1	3.08999e-19	-0.634602	0.259	0.44	5.23784e-15															PPFIBP2	1.59239e-20	1.3762	0.256	0.119	2.69927e-16
KATNIP	1.57476e-39	-0.80924	0.296	0.467	2.66938e-35															PCDH7	3.4413e-19	-1.47221	0.054	0.171	5.83335e-15															ENSCHIG00000023667	1.78689e-20	1.70517	0.152	0.047	3.02896e-16
RIMBP2	1.90562e-39	-1.1243	0.113	0.256	3.23021e-35															CHCHD3	4.14285e-19	-0.522728	0.397	0.599	7.02255e-15															ALDH1A1	1.99399e-20	2.95455	0.086	0.013	3.38002e-16
ENSCHIG00000012743	2.82885e-39	1.03539	0.383	0.232	4.79518e-35															CCDC50	4.37261e-19	-0.882255	0.161	0.316	7.41201e-15															PPM1H	2.183e-20	1.30427	0.19	0.071	3.7004e-16
PPIB	3.9739e-39	1.61007	0.183	0.068	6.73615e-35															KANK1	4.61848e-19	1.91224	0.158	0.055	7.82878e-15															ENSCHIG00000023193	2.37237e-20	0.929835	0.45	0.308	4.0214e-16
ENSCHIG00000020926	4.5917e-39	1.30745	0.196	0.076	7.78339e-35															MAP3K14	4.6892e-19	-1.87173	0.046	0.156	7.94867e-15															DCDC2	2.92507e-20	1.74785	0.233	0.106	4.95828e-16
FTO	5.53581e-39	-0.65102	0.537	0.675	9.38376e-35															GPAT4	5.46775e-19	1.76795	0.215	0.097	9.26838e-15															LIX1	3.37578e-20	-1.94146	0.036	0.144	5.72228e-16
ENSCHIG00000008624	7.03092e-39	2.04805	0.12	0.029	1.19181e-34															PDE7A	5.93996e-19	-0.743234	0.251	0.423	1.00688e-14															EYA2	3.40736e-20	-1.50705	0.165	0.304	5.77582e-16
MAP2K5	7.89579e-39	-0.746197	0.323	0.493	1.33841e-34															VMP1	5.96494e-19	-0.703922	0.277	0.446	1.01112e-14															LY96	3.45941e-20	2.55741	0.096	0.018	5.86404e-16
ENSCHIG00000011461	1.1128e-38	0.578598	0.745	0.671	1.8863e-34															CPQ	7.09773e-19	-0.741672	0.207	0.373	1.20314e-14															CRADD	3.55183e-20	0.869989	0.278	0.131	6.0207e-16
IGF1R	1.14379e-38	-0.469022	0.741	0.861	1.93884e-34															SYNDIG1	7.43718e-19	2.6447	0.068	0.006	1.26068e-14															MAT2A	3.66767e-20	-0.663638	0.313	0.483	6.21708e-16
TIA1	1.21618e-38	-0.671669	0.288	0.468	2.06155e-34															RAPH1	9.15664e-19	-0.618527	0.358	0.554	1.55214e-14															RPL11	4.31393e-20	1.68603	0.199	0.08	7.31254e-16
TMEM171	1.38305e-38	3.83625	0.065	0.004	2.3444e-34															SLC20A1	1.28636e-18	-1.17558	0.083	0.212	2.18051e-14															WRNIP1	5.06051e-20	1.72931	0.16	0.054	8.57807e-16
PRKCE	1.58255e-38	-0.599825	0.454	0.622	2.68258e-34															DUSP16	1.29702e-18	-0.967541	0.178	0.334	2.19857e-14															GRIA1	5.68478e-20	2.09398	0.146	0.047	9.63627e-16
NIPAL3	2.19202e-38	-0.847553	0.253	0.421	3.7157e-34															ENSCHIG00000023649	1.45251e-18	-1.01461	0.132	0.277	2.46215e-14															ENSCHIG00000018199	5.88535e-20	1.22719	0.24	0.108	9.97626e-16
MGAT5	2.3812e-38	-0.586733	0.606	0.752	4.03638e-34															NUP214	1.74783e-18	-1.18468	0.107	0.241	2.96275e-14															NTF3	6.78511e-20	-1.0992	0.149	0.301	1.15014e-15
CDIN1	2.56387e-38	-1.30053	0.194	0.34	4.34602e-34															FKBP15	1.8266e-18	-1.04341	0.107	0.243	3.09626e-14															PPM1L	7.00471e-20	1.55889	0.225	0.101	1.18737e-15
ENSCHIG00000025608	3.22016e-38	-5.76616	0.002	0.073	5.45849e-34															TNFAIP3	1.98139e-18	-2.72624	0.021	0.112	3.35866e-14															ENSCHIG00000023276	7.31072e-20	1.97346	0.193	0.079	1.23924e-15
ABTB2	3.68265e-38	-1.21427	0.12	0.26	6.24246e-34															TCF7L2	2.42795e-18	1.39952	0.315	0.191	4.11562e-14															ND4	8.12882e-20	1.59167	0.247	0.118	1.37792e-15
STEAP2	3.86331e-38	-1.85053	0.032	0.133	6.54869e-34															DAPK1	2.80629e-18	-0.782676	0.374	0.536	4.75694e-14															SIK3	8.24915e-20	-0.572826	0.609	0.736	1.39831e-15
CCN2	4.07634e-38	1.46279	0.28	0.143	6.9098e-34															PDK4	2.81159e-18	-0.629473	0.433	0.617	4.76592e-14															MUC15	8.29968e-20	3.31742	0.071	0.007	1.40688e-15
SLC44A3	4.12146e-38	1.3708	0.225	0.098	6.98628e-34															NUAK1	2.94853e-18	-2.33859	0.027	0.121	4.99806e-14															PRTFDC1	9.00496e-20	-1.64759	0.053	0.171	1.52643e-15
ENSCHIG00000011680	4.24456e-38	1.34377	0.225	0.098	7.19495e-34															RERE	3.49577e-18	-0.430141	0.594	0.766	5.92568e-14															PIK3C2G	9.28955e-20	-0.786745	0.452	0.596	1.57467e-15
PLIN2	4.61698e-38	1.38329	0.259	0.126	7.82624e-34															HS2ST1	3.57184e-18	-0.806574	0.364	0.528	6.05463e-14															CRPPA	9.46438e-20	-0.700967	0.526	0.666	1.60431e-15
ZNF618	5.23208e-38	-1.6788	0.044	0.153	8.8689e-34															RCOR3	3.95969e-18	-0.894501	0.184	0.339	6.71207e-14															VSNL1	9.71609e-20	-2.8196	0.035	0.138	1.64697e-15
CFAP69	6.68686e-38	-0.927186	0.169	0.327	1.13349e-33															CLASP2	4.08071e-18	-0.536698	0.398	0.585	6.91721e-14															ATP2B2	1.02597e-19	3.37562	0.064	0.005	1.73912e-15
NEK7	9.26995e-38	-0.753564	0.264	0.432	1.57135e-33															RHOBTB1	4.12073e-18	-0.691847	0.239	0.404	6.98504e-14															CDYL2	1.06007e-19	1.17368	0.246	0.112	1.79692e-15
SLC3A2	9.46946e-38	-0.916869	0.211	0.374	1.60517e-33															GCK	4.19415e-18	2.77554	0.079	0.012	7.10951e-14															LTBP2	1.12841e-19	-1.79165	0.045	0.158	1.91277e-15
EPB41L1	1.07905e-37	-0.745438	0.312	0.481	1.82909e-33															MASP1	4.28353e-18	4.29607	0.059	0.004	7.26101e-14															LTBP1	1.157e-19	1.26392	0.368	0.223	1.96123e-15
DENND5B	2.27562e-37	3.50247	0.066	0.005	3.8574e-33															DHCR24	4.36154e-18	2.86633	0.086	0.015	7.39324e-14															WDPCP	1.22895e-19	-0.980526	0.18	0.337	2.0832e-15
ETV5	2.43177e-37	-1.95455	0.058	0.17	4.1221e-33															SPATA6	4.60025e-18	-0.742592	0.125	0.273	7.79788e-14															HSPA5	1.33081e-19	1.71035	0.192	0.077	2.25585e-15
COBL	3.40517e-37	0.844636	0.464	0.314	5.7721e-33															NKAIN3	4.72687e-18	3.04913	0.057	0.003	8.01252e-14															SYNDIG1	1.48702e-19	4.72433	0.057	0.002	2.52065e-15
LSR	4.01518e-37	1.49741	0.221	0.099	6.80614e-33															JAK2	5.35728e-18	-0.455923	0.691	0.816	9.08112e-14															C5	1.56574e-19	3.72594	0.059	0.003	2.65409e-15
ENSCHIG00000024195	4.70668e-37	-0.668927	0.378	0.551	7.9783e-33															PON3	5.81434e-18	-1.43131	0.07	0.188	9.85589e-14															SERINC5	1.60482e-19	1.12649	0.288	0.147	2.72032e-15
ENSCHIG00000022194	5.30668e-37	1.5111	0.24	0.114	8.99536e-33															THSD7A	6.43332e-18	3.36562	0.088	0.017	1.09051e-13															ARID5B	1.65266e-19	-0.576414	0.652	0.761	2.80143e-15
CREBZF	7.8629e-37	2.7726	0.097	0.019	1.33284e-32															SLC16A7	8.25715e-18	-0.703892	0.262	0.435	1.39967e-13															RASSF6	1.73217e-19	-0.743494	0.268	0.434	2.93621e-15
GTF3C1	8.52564e-37	-0.711341	0.359	0.526	1.44518e-32															ENTPD4	1.09089e-17	-0.887283	0.198	0.35	1.84916e-13															CPEB4	1.81339e-19	1.03091	0.359	0.213	3.07387e-15
KLHL24	9.24619e-37	-0.949734	0.152	0.3	1.56732e-32															BCAT2	1.13676e-17	2.40551	0.081	0.014	1.92693e-13															RPL27	1.94659e-19	1.69086	0.184	0.072	3.29967e-15
NPY	1.00586e-36	2.9261	0.085	0.013	1.70503e-32															LDLRAD1	1.20439e-17	-1.7228	0.032	0.13	2.04156e-13															ADAMTS12	2.18521e-19	1.25106	0.301	0.163	3.70416e-15
ALMS1	1.14471e-36	-0.630348	0.445	0.603	1.9404e-32															PCLO	1.28527e-17	1.12039	0.441	0.309	2.17867e-13															TC2N	2.39502e-19	1.50194	0.247	0.12	4.05979e-15
UBE4B	1.48523e-36	-0.814277	0.274	0.431	2.51761e-32															TNPO1	1.39084e-17	-0.651616	0.22	0.389	2.35761e-13															CCL28	2.44098e-19	2.68405	0.089	0.016	4.1377e-15
ENSCHIG00000023433	1.71661e-36	-0.884306	0.195	0.354	2.90983e-32															HEPACAM2	1.47452e-17	-0.564451	0.56	0.699	2.49946e-13															NPHP3	2.95191e-19	-0.977454	0.201	0.357	5.00378e-15
CCDC14	1.74411e-36	-1.58562	0.05	0.16	2.95644e-32															PLK2	1.56229e-17	1.9761	0.094	0.02	2.64823e-13															CALR	2.95209e-19	1.59271	0.179	0.069	5.00408e-15
GRB10	1.93298e-36	1.54015	0.223	0.102	3.27659e-32															MEP1B	1.61757e-17	6.14107	0.048	0.001	2.74195e-13															IFT80	3.1321e-19	-1.48054	0.111	0.243	5.30922e-15
PLPP3	2.89752e-36	-0.952897	0.275	0.431	4.91158e-32															CD24	1.63697e-17	1.88425	0.166	0.065	2.77482e-13															MEP1B	3.44259e-19	4.30199	0.054	0.002	5.83553e-15
SIPA1L2	3.21971e-36	0.963512	0.336	0.186	5.45773e-32															STAT3	1.63795e-17	-0.51506	0.438	0.626	2.77649e-13															RYR3	3.52081e-19	1.41352	0.242	0.116	5.96813e-15
ST3GAL3	3.38027e-36	1.78326	0.117	0.03	5.72989e-32															SNAP25	1.69433e-17	2.82531	0.11	0.03	2.87205e-13															CALD1	3.7379e-19	0.845171	0.86	0.82	6.33611e-15
KCNK2	3.412e-36	-4.02184	0.005	0.076	5.78369e-32															ENSCHIG00000021073	1.79454e-17	-1.01982	0.08	0.207	3.04192e-13															MAP4K4	4.3246e-19	-0.702053	0.359	0.511	7.33062e-15
YLPM1	3.46564e-36	-0.851855	0.245	0.405	5.87461e-32															ENSCHIG00000021900	1.89546e-17	-1.1634	0.125	0.261	3.21299e-13															ENSCHIG00000023017	4.4801e-19	1.80011	0.199	0.084	7.59421e-15
RAB15	3.76421e-36	3.13657	0.081	0.012	6.38072e-32															RNF213	1.91678e-17	-1.55384	0.076	0.193	3.24914e-13															SLC5A9	5.05122e-19	8.30122	0.048	0	8.56232e-15
ATE1	4.13502e-36	-0.701459	0.421	0.573	7.00927e-32															ZNF830	2.01384e-17	4.05786	0.052	0.002	3.41366e-13															COL11A1	5.25062e-19	-2.44848	0.021	0.114	8.90033e-15
MOCS1	6.00171e-36	3.0355	0.076	0.01	1.01735e-31															ATP2B2	2.03347e-17	3.69955	0.057	0.004	3.44693e-13															FGFR1	6.00215e-19	-0.459487	0.401	0.592	1.01742e-14
ST3GAL6	6.43277e-36	-1.50404	0.053	0.164	1.09042e-31															SIK2	2.13614e-17	-0.527986	0.336	0.524	3.62098e-13															PAX9	6.0397e-19	6.15176	0.05	0.001	1.02379e-14
ENSCHIG00000011261	6.58258e-36	1.68565	0.146	0.047	1.11581e-31															MAK	2.34043e-17	-2.67653	0.016	0.098	3.96726e-13															SLC23A2	6.25816e-19	-0.738134	0.27	0.435	1.06082e-14
FRYL	6.67593e-36	-0.657291	0.341	0.514	1.13164e-31															JAM3	2.65941e-17	3.77051	0.066	0.008	4.50797e-13															NUDT12	6.51732e-19	1.83988	0.128	0.037	1.10475e-14
MTMR12	7.05663e-36	-1.08706	0.131	0.271	1.19617e-31															ENSCHIG00000023124	2.70965e-17	-2.17748	0.021	0.108	4.59313e-13															ENSCHIG00000014215	6.72921e-19	1.75492	0.167	0.062	1.14067e-14
AHCYL2	1.13159e-35	2.11038	0.123	0.034	1.91816e-31															LDH-A	3.06159e-17	-3.34904	0.009	0.084	5.1897e-13															RASSF3	7.19487e-19	1.05611	0.246	0.114	1.2196e-14
KMT2E	1.15988e-35	-0.536908	0.469	0.647	1.96611e-31															ADAMTS6	3.1869e-17	-1.32788	0.092	0.218	5.40211e-13															PPIL6	7.35191e-19	-1.93721	0.062	0.176	1.24622e-14
WNT5A	1.32077e-35	2.72425	0.076	0.01	2.23884e-31															STARD7	3.48444e-17	-1.06887	0.11	0.241	5.90648e-13															CHKA	8.64091e-19	1.15785	0.24	0.112	1.46472e-14
PIGK	1.8027e-35	0.98243	0.331	0.186	3.05575e-31															VAV3	3.5888e-17	-0.515766	0.347	0.533	6.08337e-13															SPON1	8.90035e-19	-1.63263	0.082	0.205	1.5087e-14
AFF3	1.89577e-35	2.18871	0.16	0.058	3.21352e-31															ENSCHIG00000016805	3.73496e-17	-0.850865	0.167	0.315	6.33113e-13															LRCH1	9.53675e-19	-0.589958	0.593	0.716	1.61657e-14
ANTXR2	1.90413e-35	1.80054	0.132	0.039	3.22769e-31															USP54	3.97202e-17	1.66186	0.175	0.071	6.73298e-13															MBOAT1	9.78746e-19	-0.767445	0.364	0.519	1.65907e-14
LIMA1	2.11548e-35	-0.73754	0.348	0.504	3.58595e-31															RFX2	4.33193e-17	-1.61528	0.049	0.153	7.34306e-13															KRT19	9.86597e-19	1.98988	0.146	0.049	1.67238e-14
TGFBR1	2.59531e-35	1.21541	0.28	0.148	4.39931e-31															ENSCHIG00000006753	4.34908e-17	-7.2689	0.001	0.065	7.37212e-13															ENSCHIG00000021207	1.10257e-18	1.82401	0.176	0.069	1.86897e-14
SMAP1	3.35878e-35	0.819785	0.47	0.327	5.69346e-31															HHIPL2	4.63408e-17	2.25089	0.101	0.025	7.85523e-13															ACTA2	1.13166e-18	-0.745059	0.638	0.74	1.91827e-14
MRAP2	3.39592e-35	5.17211	0.05	0	5.75643e-31															PNN	4.67785e-17	1.07119	0.415	0.294	7.92942e-13															GAB1	1.34546e-18	0.916453	0.534	0.428	2.28068e-14
N4BP2L1	3.40027e-35	-0.826073	0.211	0.366	5.7638e-31															ETS1	5.04457e-17	-1.45178	0.054	0.16	8.55105e-13															RUSC2	1.3717e-18	1.64507	0.138	0.043	2.32517e-14
SCUBE1	3.43425e-35	-2.23497	0.013	0.094	5.8214e-31															MDFIC2	5.19327e-17	2.09946	0.192	0.088	8.8031e-13															TBC1D8	1.40524e-18	1.08552	0.336	0.195	2.38203e-14
BHLHE40	3.70618e-35	-1.49593	0.062	0.174	6.28234e-31															MRAP2	5.91194e-17	8.16962	0.044	0	1.00213e-12															TEC	1.41512e-18	1.5255	0.103	0.023	2.39877e-14
SPAG1	3.83628e-35	-1.78386	0.069	0.182	6.50288e-31															NEK11	6.25861e-17	-0.931174	0.131	0.27	1.0609e-12															ENSCHIG00000014623	1.53709e-18	4.58461	0.054	0.002	2.60553e-14
VGLL4	4.01073e-35	-0.695337	0.365	0.53	6.79858e-31															AOX1	6.8137e-17	-1.03442	0.092	0.22	1.15499e-12															ENSCHIG00000026755	1.56032e-18	1.57691	0.135	0.042	2.6449e-14
CNRIP1	4.02378e-35	-3.18433	0.006	0.078	6.8207e-31															PTGES	7.07234e-17	-2.04113	0.021	0.107	1.19883e-12															JMJD1C	1.77324e-18	-0.453037	0.821	0.884	3.00582e-14
SORT1	5.46614e-35	-0.824072	0.225	0.379	9.26565e-31															PHLDB2	7.55902e-17	-1.57556	0.044	0.146	1.28133e-12															C18orf63	2.24667e-18	-3.13221	0.011	0.092	3.80834e-14
ENSCHIG00000013458	5.84302e-35	-1.5018	0.053	0.162	9.9045e-31															H2AJ	9.02567e-17	2.39104	0.114	0.033	1.52994e-12															MME	2.32949e-18	-0.885174	0.397	0.553	3.94872e-14
IL15	6.62025e-35	-1.5377	0.071	0.185	1.1222e-30															PDGFD	1.28232e-16	-0.748155	0.247	0.405	2.17366e-12															TMPRSS2	3.04657e-18	2.22032	0.085	0.015	5.16424e-14
RTRAF	7.17721e-35	-1.05524	0.112	0.244	1.21661e-30															ADGRF1	1.4156e-16	2.37669	0.091	0.021	2.39959e-12															CREB3L1	3.34639e-18	2.07356	0.094	0.02	5.67246e-14
HIF1A	7.87972e-35	-0.967507	0.209	0.356	1.33569e-30															ENSCHIG00000027018	1.42911e-16	1.7042	0.151	0.056	2.42248e-12															RIMKLB	3.49076e-18	-0.679661	0.283	0.452	5.91719e-14
EIF4E3	7.99266e-35	-2.28873	0.021	0.107	1.35484e-30															SCD	1.51675e-16	6.77098	0.045	0.001	2.57104e-12															LYPD6B	3.61049e-18	2.40047	0.075	0.011	6.12013e-14
PARD3B	9.21231e-35	0.625992	0.696	0.6	1.56158e-30															IFT122	1.59379e-16	-1.39854	0.065	0.176	2.70163e-12															DSN1	3.74289e-18	1.8495	0.11	0.028	6.34457e-14
SHC4	9.43195e-35	3.97019	0.07	0.008	1.59881e-30															FAM234B	1.71145e-16	0.842984	0.495	0.375	2.90108e-12															PPP1R16B	3.79397e-18	1.3607	0.118	0.032	6.43115e-14
SPATA6	1.19534e-34	-1.57584	0.077	0.193	2.02622e-30															AASS	1.78209e-16	-0.723972	0.158	0.301	3.02082e-12															AHCYL2	3.80076e-18	1.81459	0.11	0.028	6.44268e-14
PREX1	1.25442e-34	-1.61795	0.042	0.143	2.12636e-30															NCBP1	1.91402e-16	-1.02526	0.071	0.186	3.24445e-12															SLC10A7	4.14021e-18	0.881735	0.35	0.206	7.01808e-14
ENSCHIG00000022487	1.30619e-34	1.87475	0.142	0.047	2.21412e-30															NEK10	2.13325e-16	-1.38288	0.057	0.165	3.61608e-12															EIF2A	4.47791e-18	-0.786807	0.274	0.422	7.59051e-14
JPT1	1.35211e-34	2.08543	0.11	0.028	2.29196e-30															TRAF3IP2	2.38877e-16	-1.39066	0.072	0.182	4.0492e-12															PIM3	4.60169e-18	2.58169	0.076	0.012	7.80032e-14
ATP13A5	1.45386e-34	3.32085	0.067	0.007	2.46443e-30															PBRM1	2.65721e-16	-0.694883	0.232	0.388	4.50423e-12															ACTB	4.85498e-18	1.07655	0.44	0.297	8.22968e-14
RBPJ	1.49237e-34	-0.532591	0.568	0.703	2.52971e-30															HTR2B	2.66086e-16	2.68072	0.087	0.019	4.51043e-12															ACSL3	4.98003e-18	-1.09558	0.227	0.368	8.44165e-14
TMEM150C	2.79618e-34	-1.05449	0.126	0.26	4.7398e-30															ENSCHIG00000014909	2.77411e-16	0.936289	0.403	0.266	4.7024e-12															FAT4	5.4312e-18	-1.11516	0.121	0.257	9.20642e-14
HSPA5	3.0734e-34	2.0296	0.153	0.055	5.20972e-30															NECTIN3	3.85085e-16	-1.1879	0.072	0.185	6.52758e-12															TRABD2B	5.57587e-18	-0.9101	0.267	0.415	9.45166e-14
COL13A1	3.60884e-34	-3.58048	0.006	0.075	6.11734e-30															ENSCHIG00000012743	3.86792e-16	-0.442283	0.654	0.784	6.55651e-12															TIMP3	5.66366e-18	-0.874288	0.454	0.603	9.60047e-14
COL28A1	4.66335e-34	-3.28716	0.007	0.078	7.90484e-30															KSR1	4.24753e-16	-0.778352	0.208	0.361	7.19998e-12															CA12	5.93429e-18	-1.21791	0.111	0.243	1.00592e-13
UBE2B	4.84654e-34	-1.10586	0.142	0.277	8.21538e-30															BHLHE40	4.44609e-16	-1.50223	0.064	0.171	7.53657e-12															ACSS2	5.96741e-18	1.36563	0.158	0.057	1.01154e-13
STK32B	6.72739e-34	-1.81455	0.037	0.134	1.14036e-29															TLE4	4.50491e-16	2.00462	0.104	0.028	7.63628e-12															ENSCHIG00000000315	6.95725e-18	1.21695	0.318	0.185	1.17932e-13
SIK2	8.48708e-34	-0.801503	0.334	0.483	1.43864e-29															CRTC3	4.7321e-16	-0.817431	0.099	0.225	8.02138e-12															MINDY4	6.95767e-18	-1.85271	0.051	0.157	1.1794e-13
SLC25A37	1.07206e-33	-0.941009	0.141	0.281	1.81725e-29															ST18	4.74909e-16	-2.21975	0.022	0.105	8.05018e-12															JPT1	7.34729e-18	1.96025	0.106	0.026	1.24544e-13
ZFP36	1.52508e-33	1.85725	0.148	0.053	2.58516e-29															RORA	4.96084e-16	0.512977	0.72	0.619	8.40912e-12															ZFHX3	7.6398e-18	1.61641	0.141	0.047	1.29502e-13
DKK3	1.90839e-33	-1.81744	0.05	0.152	3.23492e-29															ALMS1	5.00819e-16	-0.472117	0.394	0.571	8.48939e-12															RND3	7.67666e-18	-1.36038	0.129	0.26	1.30127e-13
LTBP1	2.02372e-33	1.2483	0.596	0.511	3.4304e-29															HPGD	5.13565e-16	-0.563322	0.159	0.308	8.70544e-12															ENSCHIG00000002918	8.93504e-18	1.92404	0.119	0.034	1.51458e-13
CXADR	2.19343e-33	-0.626618	0.232	0.394	3.71809e-29															ARNT	5.45083e-16	-0.654239	0.218	0.376	9.2397e-12															PPP3CA	1.16998e-17	0.53376	0.787	0.72	1.98324e-13
MACF1	2.48892e-33	-0.510951	0.566	0.709	4.21898e-29															PGLYRP1	5.59237e-16	3.39017	0.071	0.012	9.47963e-12															PAPLN	1.23272e-17	-0.779394	0.144	0.29	2.08958e-13
PRTFDC1	2.98302e-33	-1.48721	0.05	0.153	5.05651e-29															TMEM150C	5.82978e-16	-1.08618	0.091	0.209	9.88206e-12															ITGB8	1.24524e-17	-0.88736	0.275	0.427	2.1108e-13
DHCR24	3.93115e-33	3.50041	0.062	0.006	6.66369e-29															ENSCHIG00000019250	6.44649e-16	-0.644524	0.292	0.451	1.09274e-11															TBC1D9	1.25464e-17	-1.42972	0.128	0.256	2.12674e-13
HADHB	4.83221e-33	-1.28281	0.068	0.179	8.19108e-29															RUNX1	7.44163e-16	-0.540097	0.527	0.679	1.26143e-11															ENSCHIG00000025943	1.27783e-17	1.58403	0.215	0.101	2.16605e-13
SIL1	4.99994e-33	0.85936	0.456	0.329	8.47539e-29															GRHL2	9.43274e-16	-0.719282	0.25	0.403	1.59894e-11															RBM5	1.28759e-17	-0.582337	0.473	0.623	2.18259e-13
ENSCHIG00000010663	7.28792e-33	-0.741014	0.348	0.5	1.23537e-28															ENSCHIG00000012818	9.81623e-16	-1.06813	0.083	0.198	1.66395e-11															SYT1	1.44163e-17	3.82001	0.064	0.007	2.4437e-13
EWSR1	7.74888e-33	-0.703806	0.259	0.415	1.31351e-28															ZNF704	1.10133e-15	1.36587	0.155	0.06	1.86686e-11															NEDD4	1.44709e-17	-0.923198	0.328	0.483	2.45297e-13
FEM1B	7.97712e-33	-0.968839	0.166	0.307	1.3522e-28															DCTN2	1.14134e-15	-1.1858	0.082	0.194	1.93469e-11															PIGR	1.47002e-17	6.10937	0.048	0.001	2.49183e-13
CDYL2	9.67356e-33	1.05335	0.258	0.132	1.63976e-28															SRSF7	1.19409e-15	0.893346	0.518	0.429	2.0241e-11															LAMC1	1.53525e-17	-0.628964	0.385	0.537	2.6024e-13
TACC2	1.04751e-32	-0.727021	0.267	0.416	1.77564e-28															PML	1.23306e-15	-1.05038	0.068	0.178	2.09016e-11															MSR1	1.63439e-17	2.48251	0.066	0.008	2.77045e-13
RNF4	1.17457e-32	-1.32376	0.086	0.202	1.99101e-28															ELAVL2	1.4896e-15	5.74442	0.042	0.001	2.52502e-11															NRP2	1.66571e-17	1.7253	0.147	0.052	2.82354e-13
PBLD	1.89516e-32	-1.4998	0.042	0.14	3.21248e-28															FOXP1	1.55096e-15	-0.328555	0.752	0.88	2.62903e-11															ENSCHIG00000013811	1.7367e-17	1.89594	0.124	0.038	2.94388e-13
UCHL3	2.66616e-32	1.23782	0.252	0.13	4.5194e-28															PTPRG	1.57979e-15	-0.467128	0.525	0.7	2.6779e-11															LSR	1.81289e-17	1.56943	0.158	0.058	3.07302e-13
ENSCHIG00000013910	2.71678e-32	1.34909	0.193	0.084	4.60522e-28															IQGAP1	1.60903e-15	-0.554226	0.423	0.584	2.72746e-11															ENSCHIG00000012554	2.05275e-17	2.67944	0.093	0.021	3.47962e-13
HTR2B	3.25924e-32	3.2135	0.074	0.011	5.52473e-28															PPM1H	1.79143e-15	-0.420569	0.586	0.746	3.03664e-11															MASP2	2.1026e-17	3.84043	0.058	0.005	3.56411e-13
TGFBI	3.63439e-32	-2.35468	0.012	0.085	6.16065e-28															EPB41L3	1.86917e-15	1.6636	0.13	0.045	3.16843e-11															CFAP69	2.31307e-17	-0.731894	0.253	0.412	3.92088e-13
RBFOX1	3.84705e-32	-1.47336	0.099	0.218	6.52114e-28															SLC38A9	1.87689e-15	-0.85363	0.156	0.293	3.18152e-11															BCAT2	2.44003e-17	1.7448	0.098	0.023	4.13609e-13
CFAP54	3.96857e-32	-0.935077	0.226	0.374	6.72712e-28															IRX2	1.95574e-15	1.31039	0.199	0.093	3.31517e-11															NKD2	2.53357e-17	2.29281	0.088	0.018	4.29465e-13
DTX4	5.51373e-32	-1.53498	0.067	0.174	9.34633e-28															NKD2	2.0117e-15	1.98779	0.116	0.037	3.41004e-11															RFX3	2.69906e-17	-0.755564	0.359	0.5	4.57518e-13
LGR4	5.95218e-32	-0.461925	0.543	0.7	1.00895e-27															SPEF2	2.07189e-15	-2.38228	0.027	0.109	3.51205e-11															PIEZO1	2.75653e-17	1.56744	0.164	0.063	4.6726e-13
LYPD6B	6.22415e-32	2.20769	0.091	0.02	1.05506e-27															CALD1	2.12167e-15	1.40066	0.2	0.093	3.59644e-11															INSC	2.76392e-17	1.72713	0.086	0.017	4.68512e-13
ROR1	6.33654e-32	0.78149	0.48	0.339	1.07411e-27															MRTFB	2.21903e-15	-0.38943	0.633	0.777	3.76148e-11															MTSS1	2.97308e-17	-0.636723	0.509	0.637	5.03966e-13
CEMIP2	6.96238e-32	1.02319	0.439	0.321	1.18019e-27															PITPNB	2.25569e-15	-0.835987	0.147	0.281	3.82361e-11															CLCA2	3.25617e-17	-1.46152	0.046	0.149	5.51954e-13
DNAI7	7.31713e-32	-0.811536	0.19	0.335	1.24033e-27															ST3GAL3	2.30428e-15	1.24363	0.23	0.116	3.90599e-11															GTDC1	3.30853e-17	0.941891	0.303	0.165	5.60829e-13
SAMHD1	7.67999e-32	-0.916659	0.148	0.283	1.30184e-27															ME1	2.31147e-15	-0.701566	0.149	0.29	3.91818e-11															SAMD5	3.40861e-17	-0.984686	0.201	0.346	5.77794e-13
CREBBP	8.40924e-32	-0.565856	0.42	0.577	1.42545e-27															PIGR	2.54003e-15	8.08855	0.04	0	4.30561e-11															PTPN3	3.44162e-17	-0.769815	0.249	0.404	5.83388e-13
SOX6	9.22063e-32	-0.570348	0.499	0.638	1.56299e-27															CDK8	2.65376e-15	-0.487103	0.408	0.581	4.49838e-11															TUSC3	3.58149e-17	-0.557642	0.381	0.557	6.07099e-13
ENSCHIG00000007336	1.02422e-31	-0.750169	0.246	0.394	1.73616e-27															SNORC	2.84204e-15	4.31229	0.057	0.006	4.81754e-11															FLNB	4.15049e-17	-0.657192	0.639	0.737	7.03549e-13
RASSF3	1.11465e-31	1.04258	0.263	0.137	1.88944e-27															HOMER1	2.95328e-15	-0.532605	0.384	0.556	5.0061e-11															ENSCHIG00000022085	4.67729e-17	1.71967	0.195	0.087	7.92848e-13
TMEM71	1.28762e-31	-2.09654	0.038	0.128	2.18264e-27															GULP1	3.08808e-15	-0.760551	0.28	0.424	5.2346e-11															ENSCHIG00000020774	5.33212e-17	-0.732001	0.236	0.395	9.03848e-13
ENSCHIG00000023335	1.33185e-31	2.90475	0.074	0.012	2.25762e-27															ABTB2	3.46779e-15	-0.977437	0.107	0.227	5.87824e-11															STX19	5.66684e-17	8.22839	0.042	0	9.60586e-13
USP28	1.38809e-31	-1.29251	0.083	0.196	2.35295e-27															GAB1	3.53343e-15	1.2339	0.415	0.317	5.98951e-11															STAT5A	5.73773e-17	1.64043	0.169	0.068	9.72603e-13
ETNK1	1.38878e-31	0.875719	0.447	0.328	2.35412e-27															ENOX1	3.72134e-15	-1.43387	0.078	0.186	6.30805e-11															ENSCHIG00000027018	6.10011e-17	1.13553	0.189	0.079	1.03403e-12
BCAT2	1.40165e-31	1.88473	0.117	0.035	2.37594e-27															ENSCHIG00000014623	4.07418e-15	3.27825	0.049	0.003	6.90614e-11															ADAMTSL3	6.22819e-17	-0.70687	0.295	0.451	1.05574e-12
MXI1	1.50918e-31	-0.901198	0.211	0.35	2.55822e-27															CPEB4	4.11776e-15	-0.437445	0.587	0.748	6.98002e-11															RASGEF1B	6.98205e-17	1.35441	0.305	0.181	1.18353e-12
ATXN7L3B	1.67784e-31	3.01029	0.067	0.009	2.84411e-27															RASGEF1B	4.48664e-15	1.48735	0.254	0.146	7.6053e-11															MAPRE2	6.99138e-17	-1.05528	0.27	0.405	1.18511e-12
SRPK2	1.74991e-31	1.17166	0.261	0.138	2.96627e-27															PMEPA1	4.99118e-15	-0.993442	0.103	0.225	8.46056e-11															RPL21	7.78937e-17	1.50428	0.187	0.08	1.32038e-12
KAT2B	2.48205e-31	-0.527398	0.385	0.553	4.20732e-27															IFI44L	5.27994e-15	-1.28697	0.081	0.191	8.95003e-11															ENSCHIG00000019766	7.96936e-17	-1.44635	0.08	0.193	1.35089e-12
ENSCHIG00000010546	2.50731e-31	1.06394	0.334	0.202	4.25013e-27															MBTD1	5.35246e-15	-0.768482	0.158	0.292	9.07296e-11															EXT1	8.42454e-17	-0.504581	0.619	0.742	1.42804e-12
MRTFB	2.90083e-31	-0.396823	0.771	0.854	4.91719e-27															RNF157	5.54362e-15	-0.584207	0.399	0.556	9.39699e-11															RASSF4	9.08428e-17	2.36489	0.067	0.009	1.53988e-12
ENSCHIG00000021732	3.12298e-31	1.27738	0.232	0.116	5.29376e-27															CARMIL1	5.78145e-15	0.758784	0.577	0.521	9.80013e-11															KIAA2012	9.78489e-17	-2.67796	0.016	0.095	1.65864e-12
GRAMD1B	3.86599e-31	1.81193	0.125	0.04	6.55323e-27															SUSD6	6.36972e-15	-1.18312	0.092	0.205	1.07973e-10															UAP1	9.98503e-17	1.09764	0.228	0.11	1.69256e-12
RHPN2	4.1976e-31	-0.729927	0.246	0.392	7.11536e-27															ENSCHIG00000008848	6.86225e-15	-3.09585	0.012	0.08	1.16322e-10															MPC1	1.13173e-16	1.41202	0.116	0.034	1.91839e-12
C18orf63	4.27201e-31	-3.33009	0.009	0.076	7.24148e-27															ND6	7.42361e-15	2.7658	0.073	0.014	1.25838e-10															MCOLN2	1.19166e-16	1.91918	0.096	0.023	2.01999e-12
ABCA1	4.69256e-31	-2.01431	0.028	0.112	7.95436e-27															IFNGR1	7.53905e-15	-0.938166	0.155	0.284	1.27794e-10															KALRN	1.21751e-16	-0.618395	0.39	0.551	2.06379e-12
RASSF4	5.00552e-31	2.89031	0.064	0.008	8.48486e-27															NAA25	7.74213e-15	-0.695987	0.187	0.332	1.31237e-10															ENSCHIG00000026704	1.37084e-16	-1.33966	0.117	0.242	2.32372e-12
MTMR3	5.05076e-31	-0.580894	0.515	0.645	8.56154e-27															MOCS1	7.81823e-15	2.88866	0.064	0.01	1.32527e-10															PLCB4	1.56122e-16	1.25312	0.251	0.126	2.64643e-12
MITF	5.3274e-31	1.04196	0.249	0.127	9.03047e-27															MBNL2	7.95317e-15	-0.539384	0.345	0.508	1.34814e-10															PSD3	1.77918e-16	1.20648	0.432	0.326	3.01589e-12
ODAD2	6.66661e-31	-1.39542	0.057	0.159	1.13006e-26															TXNIP	8.11425e-15	-0.799145	0.15	0.281	1.37545e-10															IL33	1.92102e-16	-1.31313	0.087	0.204	3.25633e-12
MTSS1	8.49925e-31	1.17961	0.246	0.127	1.44071e-26															MCC	8.49419e-15	-0.462579	0.446	0.61	1.43985e-10															CLXN	1.98301e-16	-2.44756	0.023	0.106	3.36141e-12
RFX4	1.08091e-30	3.11117	0.058	0.005	1.83224e-26															UIMC1	8.74498e-15	-0.704722	0.221	0.365	1.48236e-10															ENSCHIG00000024401	2.00082e-16	1.86358	0.167	0.07	3.3916e-12
ACTG1	1.09057e-30	1.34898	0.243	0.127	1.84862e-26															ZSWIM6	8.98344e-15	-0.63308	0.41	0.56	1.52278e-10															PLCG2	2.1575e-16	1.85918	0.13	0.044	3.65717e-12
SLC13A2	1.28373e-30	-1.29153	0.068	0.174	2.17605e-26															DUSP10	1.02109e-14	-1.87697	0.04	0.127	1.73086e-10															LARP1B	2.1853e-16	0.958072	0.302	0.168	3.70431e-12
SLC39A7	1.5459e-30	1.88144	0.106	0.029	2.62045e-26															PLIN3	1.08156e-14	1.77759	0.134	0.05	1.83335e-10															LBH	2.1954e-16	-1.97799	0.063	0.168	3.72142e-12
FUT8	1.97034e-30	-0.871824	0.279	0.417	3.33993e-26															PROX1	1.14471e-14	2.07096	0.076	0.015	1.9404e-10															MBNL2	2.33163e-16	-0.655891	0.507	0.634	3.95235e-12
ENSCHIG00000015149	2.11006e-30	1.15862	0.245	0.127	3.57677e-26															COL13A1	1.2398e-14	-0.83428	0.095	0.212	2.10158e-10															ENSCHIG00000020087	2.51691e-16	1.33764	0.115	0.034	4.26641e-12
AGA	2.53515e-30	-1.367	0.06	0.161	4.29733e-26															CMTM8	1.26938e-14	0.746912	0.497	0.395	2.15172e-10															BDNF	2.52616e-16	3.60485	0.072	0.012	4.28209e-12
ACACA	2.7197e-30	-0.756316	0.426	0.564	4.61016e-26															TNRC6B	1.35055e-14	-0.481711	0.449	0.616	2.28932e-10															LEP	2.76622e-16	4.34105	0.052	0.004	4.68902e-12
ERBB3	2.74959e-30	-0.999348	0.128	0.253	4.66084e-26															NCMAP	1.44638e-14	-0.622068	0.268	0.418	2.45176e-10															RPL26	2.82398e-16	1.66087	0.172	0.072	4.78694e-12
ENSCHIG00000016541	2.77882e-30	-0.823586	0.231	0.369	4.71038e-26															FMNL2	1.48911e-14	-0.468775	0.52	0.695	2.52419e-10															EEF1B2	3.03926e-16	1.76394	0.142	0.052	5.15185e-12
USP31	2.8921e-30	1.17586	0.216	0.103	4.9024e-26															SLC28A3	1.4896e-14	-0.404722	0.332	0.522	2.52503e-10															HTR2B	3.40768e-16	2.7022	0.058	0.006	5.77635e-12
RARB	3.21967e-30	-1.54223	0.042	0.134	5.45767e-26															SLC50A1	1.52165e-14	2.0351	0.092	0.024	2.57934e-10															CCDC148	4.08225e-16	-1.92407	0.025	0.11	6.91983e-12
ENSCHIG00000014623	4.00551e-30	3.25371	0.056	0.005	6.78974e-26															ANXA5	1.61166e-14	-0.966873	0.103	0.219	2.73193e-10															F3	4.10795e-16	-0.935832	0.147	0.282	6.96339e-12
RBPMS	4.26598e-30	-0.749353	0.369	0.509	7.23127e-26															ATXN7L3B	1.65894e-14	2.40399	0.082	0.019	2.81207e-10															PARVA	4.2069e-16	-0.645299	0.472	0.596	7.13112e-12
CSTPP1	4.27124e-30	-1.32363	0.073	0.18	7.24017e-26															STARD3NL	1.76907e-14	-1.01395	0.089	0.202	2.99874e-10															RBBP8	4.27694e-16	-1.01509	0.202	0.338	7.24984e-12
ACSS1	4.48952e-30	1.25232	0.257	0.141	7.61018e-26															UBR5	1.91694e-14	-0.400165	0.68	0.818	3.24941e-10															PTPRZ1	4.31495e-16	-0.545731	0.264	0.424	7.31426e-12
ME3	4.71071e-30	2.252	0.092	0.022	7.98512e-26															SOS2	1.97458e-14	-0.557434	0.307	0.464	3.34712e-10															SNX29	4.39197e-16	-0.721643	0.256	0.401	7.44482e-12
WSB1	5.31398e-30	-0.783136	0.186	0.327	9.00772e-26															LRRFIP2	2.00865e-14	-0.645863	0.352	0.505	3.40487e-10															NF1	4.40024e-16	-0.51752	0.511	0.651	7.45884e-12
ZNF532	6.12109e-30	-1.13793	0.072	0.181	1.03759e-25															SUCLG2	2.07353e-14	-0.39502	0.59	0.741	3.51484e-10															THSD4	4.44454e-16	-2.12419	0.04	0.133	7.53394e-12
DPP8	6.51913e-30	-0.739236	0.246	0.391	1.10506e-25															NHSL1	2.13387e-14	-0.577708	0.451	0.599	3.61712e-10															WWC1	4.80735e-16	0.896021	0.303	0.172	8.14894e-12
EFNA5	6.65316e-30	1.11489	0.262	0.141	1.12778e-25															PPP2R5C	2.19755e-14	-0.470238	0.351	0.517	3.72507e-10															ENSCHIG00000021732	4.85696e-16	1.25867	0.247	0.129	8.23303e-12
LPAR1	7.21809e-30	-1.15113	0.174	0.3	1.22354e-25															GRB10	2.25077e-14	1.2343	0.328	0.214	3.81528e-10															TRPM8	4.86495e-16	-0.929098	0.236	0.373	8.24658e-12
PTPN18	7.2394e-30	3.63832	0.053	0.004	1.22715e-25															LRP12	2.29943e-14	-0.75906	0.15	0.28	3.89776e-10															C12orf56	4.91473e-16	1.81975	0.109	0.032	8.33096e-12
CNGB3	7.42406e-30	1.6413	0.174	0.075	1.25845e-25															IFT88	2.40755e-14	-0.975663	0.115	0.232	4.08104e-10															CNGB3	5.18793e-16	1.38307	0.218	0.106	8.79406e-12
SPATS2L	7.45416e-30	-0.685445	0.348	0.488	1.26355e-25															PIAS1	2.45927e-14	-0.428087	0.415	0.582	4.1687e-10															GALNT18	5.27144e-16	-0.957118	0.188	0.325	8.93563e-12
SF1	1.09325e-29	-0.932646	0.125	0.249	1.85316e-25															ZYG11B	2.50297e-14	-0.929852	0.106	0.223	4.24279e-10															RECK	5.29823e-16	-1.30974	0.097	0.212	8.98103e-12
GHR	1.39483e-29	1.34771	0.155	0.061	2.36437e-25															CYTH3	2.53934e-14	1.15621	0.304	0.187	4.30443e-10															LURAP1L	5.54143e-16	1.8845	0.1	0.027	9.39328e-12
PPIL6	1.57556e-29	-1.66216	0.043	0.133	2.67072e-25															SH3D19	2.70656e-14	-0.657025	0.229	0.37	4.5879e-10															FHIP1A	5.95422e-16	0.891044	0.32	0.189	1.0093e-11
TMEM63B	1.89366e-29	1.36596	0.164	0.067	3.20994e-25															CCNY	2.7512e-14	0.843737	0.457	0.353	4.66356e-10															ENSCHIG00000023335	5.96493e-16	3.77137	0.057	0.006	1.01112e-11
RPS5	1.91104e-29	1.24839	0.221	0.11	3.23941e-25															KLHL24	2.77466e-14	-0.838127	0.139	0.263	4.70332e-10															ARHGAP18	6.07417e-16	0.989766	0.256	0.134	1.02963e-11
RPL32	2.02488e-29	1.09484	0.276	0.155	3.43238e-25															PAX9	2.84419e-14	2.36093	0.066	0.012	4.82119e-10															SLC50A1	7.54928e-16	2.26371	0.08	0.017	1.27968e-11
RELB	2.21014e-29	-1.54387	0.05	0.144	3.7464e-25															MASP2	2.96287e-14	3.91468	0.048	0.004	5.02236e-10															FGF9	7.77573e-16	2.19618	0.07	0.012	1.31806e-11
SMYD2	2.65019e-29	1.37752	0.137	0.049	4.49233e-25															NWD2	3.01193e-14	1.36812	0.298	0.187	5.10552e-10															ENPP5	8.34731e-16	2.9415	0.065	0.01	1.41495e-11
BDNF	3.11067e-29	-3.13541	0.011	0.076	5.27289e-25															C5	3.35662e-14	2.69487	0.048	0.004	5.68981e-10															SORBS2	8.49265e-16	1.06195	0.308	0.177	1.43959e-11
CYTH3	3.42627e-29	1.23814	0.218	0.108	5.80788e-25															SLC25A12	3.37301e-14	-0.569916	0.213	0.361	5.71759e-10															RPGRIP1L	8.86462e-16	-1.4439	0.083	0.192	1.50264e-11
CAMK1D	4.1637e-29	-0.832824	0.31	0.443	7.05789e-25															FANK1	3.81853e-14	-2.11155	0.02	0.093	6.47278e-10															OSBPL6	8.96069e-16	-0.777715	0.203	0.34	1.51893e-11
C1orf115	4.68025e-29	-1.10572	0.085	0.195	7.93349e-25															KIAA1217	4.10725e-14	-0.358124	0.759	0.875	6.9622e-10															ASPN	9.01112e-16	3.59939	0.066	0.01	1.52747e-11
PACRGL	6.11665e-29	-1.38821	0.062	0.16	1.03683e-24															MTMR2	4.14735e-14	-0.489765	0.309	0.48	7.03017e-10															RNH1	9.4839e-16	1.4277	0.152	0.058	1.60762e-11
MTUS1	6.27026e-29	0.930786	0.349	0.22	1.06287e-24															PPP3CC	4.25843e-14	0.813376	0.515	0.409	7.21846e-10															ENSCHIG00000013354	1.21285e-15	3.85334	0.052	0.004	2.0559e-11
GNPTAB	6.33132e-29	1.16973	0.223	0.112	1.07322e-24															PLVAP	4.4665e-14	1.52232	0.193	0.095	7.57116e-10															SCD	1.3847e-15	3.72338	0.05	0.004	2.34721e-11
BACH2	7.02011e-29	1.2227	0.241	0.127	1.18998e-24															ATG7	4.47623e-14	-0.709434	0.243	0.383	7.58766e-10															RABGAP1L	1.49742e-15	-0.41669	0.709	0.799	2.53828e-11
ALPK1	7.66984e-29	-0.95219	0.139	0.263	1.30011e-24															IFT80	4.49132e-14	-1.25308	0.06	0.157	7.61323e-10															ENSCHIG00000023443	1.50018e-15	-0.957458	0.104	0.223	2.54296e-11
HSPH1	7.75162e-29	2.18769	0.096	0.026	1.31398e-24															ENSCHIG00000018199	4.5608e-14	1.22883	0.228	0.121	7.73101e-10															MRAP2	1.7722e-15	3.96194	0.046	0.002	3.00405e-11
ENSCHIG00000024818	9.19435e-29	-1.14966	0.092	0.202	1.55853e-24															TARBP1	4.59374e-14	-0.649083	0.226	0.371	7.78685e-10															RASAL2	1.8208e-15	0.586597	0.538	0.402	3.08644e-11
HERC5	1.04563e-28	1.20974	0.2	0.095	1.77245e-24															SDK1	4.67129e-14	-0.975559	0.117	0.234	7.9183e-10															RCBTB2	1.90454e-15	-1.60475	0.057	0.156	3.22839e-11
PUM2	1.18448e-28	-0.461451	0.555	0.686	2.00782e-24															BTAF1	4.72504e-14	-0.586234	0.218	0.363	8.00942e-10															FAM234B	2.33452e-15	1.58147	0.102	0.029	3.95724e-11
RPL11	1.19505e-28	1.52809	0.164	0.069	2.02573e-24															RUSC2	4.9392e-14	2.35232	0.079	0.019	8.37244e-10															CNPY2	2.37067e-15	2.60365	0.082	0.018	4.01853e-11
ASAP1	1.19578e-28	-1.14667	0.129	0.248	2.02697e-24															ENSCHIG00000014599	5.24507e-14	1.25824	0.195	0.095	8.89092e-10															RPLP2	2.49447e-15	1.43662	0.232	0.122	4.22838e-11
FGF2	1.22705e-28	-0.739667	0.227	0.369	2.07997e-24															CYP39A1	5.29716e-14	-1.00777	0.079	0.183	8.97921e-10															REEP3	3.07225e-15	-0.533552	0.558	0.669	5.20777e-11
TBC1D9B	1.27057e-28	1.40668	0.18	0.082	2.15374e-24															AGR2	5.58756e-14	4.75453	0.047	0.004	9.47148e-10															ENSCHIG00000011777	3.07356e-15	1.22535	0.178	0.077	5.20999e-11
MERTK	1.28252e-28	-1.23473	0.081	0.187	2.17401e-24															SECISBP2L	5.62858e-14	-0.54814	0.292	0.449	9.541e-10															DENND5A	3.07794e-15	-0.677226	0.374	0.511	5.21741e-11
SHTN1	1.43918e-28	0.967246	0.281	0.158	2.43956e-24															MMP7	5.7787e-14	-2.34734	0.012	0.077	9.79547e-10															ENSCHIG00000015055	3.18718e-15	-1.37557	0.114	0.227	5.40259e-11
ENSCHIG00000019664	1.44232e-28	3.99559	0.046	0.002	2.44487e-24															RPH3AL	5.97157e-14	-0.794695	0.174	0.301	1.01224e-09															NME7	3.18827e-15	-0.82141	0.311	0.443	5.40444e-11
ENSCHIG00000016416	1.48163e-28	-0.864064	0.232	0.365	2.51152e-24															ENSCHIG00000010961	6.17101e-14	3.89155	0.047	0.004	1.04605e-09															PLCXD3	3.20633e-15	1.65451	0.129	0.045	5.43504e-11
ENSCHIG00000027245	1.53604e-28	0.785649	0.441	0.319	2.60374e-24															SAXO2	6.55662e-14	-1.50246	0.032	0.113	1.11141e-09															KIRREL1	3.50893e-15	-0.466631	0.396	0.554	5.94799e-11
ENSCHIG00000013287	1.5428e-28	4.54268	0.047	0.003	2.6152e-24															ENSCHIG00000021268	6.98683e-14	3.92651	0.045	0.003	1.18434e-09															NRG1	3.58136e-15	-0.451943	0.671	0.788	6.07076e-11
SLC50A1	1.57885e-28	2.3783	0.076	0.015	2.67631e-24															STEAP4	7.15187e-14	-0.808213	0.139	0.265	1.21231e-09															ENSCHIG00000010961	3.75344e-15	4.31178	0.045	0.002	6.36245e-11
B4GALNT3	1.72032e-28	-0.760556	0.29	0.427	2.91612e-24															RAPGEF5	7.3318e-14	1.41436	0.174	0.08	1.24281e-09															RPS3	3.82713e-15	1.80665	0.132	0.048	6.48736e-11
SEMA7A	1.73847e-28	4.21276	0.048	0.003	2.94689e-24															TNFSF11	7.55384e-14	-0.8444	0.109	0.229	1.28045e-09															RBP1	3.8911e-15	2.67574	0.063	0.01	6.59581e-11
DENND6A	2.06226e-28	-1.05406	0.155	0.276	3.49573e-24															ERBB2	8.05022e-14	-0.696365	0.114	0.236	1.36459e-09															EFCAB6	3.97731e-15	-1.90892	0.028	0.109	6.74194e-11
TP53BP2	2.40339e-28	-0.590899	0.387	0.532	4.07399e-24															CSF1	8.5794e-14	1.40769	0.277	0.172	1.45429e-09															ELAPOR1	3.9899e-15	1.02455	0.251	0.134	6.76329e-11
ENSCHIG00000009880	2.46115e-28	-0.432096	0.551	0.702	4.1719e-24															PLCB4	8.58905e-14	1.24707	0.193	0.093	1.45593e-09															PARD3B	5.51096e-15	0.73134	0.445	0.316	9.34163e-11
NTN4	2.82372e-28	1.72252	0.135	0.051	4.78649e-24															TP53INP1	8.66328e-14	-0.744781	0.196	0.33	1.46851e-09															KIZ	6.51139e-15	-1.19195	0.086	0.193	1.10375e-10
MAP3K3	3.82515e-28	-0.761881	0.154	0.283	6.48401e-24															SLC36A4	9.51397e-14	-1.04315	0.125	0.24	1.61271e-09															NCOA2	6.77761e-15	0.683901	0.572	0.505	1.14887e-10
SFXN5	4.23185e-28	-1.51752	0.05	0.141	7.1734e-24															ATAD2B	9.56657e-14	-0.434297	0.39	0.569	1.62163e-09															MFSD6	7.19175e-15	1.25086	0.187	0.085	1.21907e-10
SLC39A14	4.85613e-28	1.63179	0.142	0.055	8.23163e-24															CCDC125	1.00365e-13	-0.606665	0.171	0.307	1.70128e-09															FAM117A	8.53119e-15	-1.38543	0.091	0.198	1.44612e-10
NEDD4L	4.94116e-28	-0.427659	0.603	0.744	8.37576e-24															C12orf56	1.0057e-13	1.82559	0.143	0.059	1.70475e-09															HID1	8.87471e-15	1.53747	0.077	0.017	1.50435e-10
ADTRP	4.98031e-28	-0.94577	0.149	0.272	8.44213e-24															BICD1	1.02322e-13	-0.707933	0.143	0.27	1.73445e-09															EWSR1	9.69365e-15	-0.76782	0.265	0.395	1.64317e-10
ENSCHIG00000017117	5.06587e-28	-2.08315	0.032	0.112	8.58715e-24															CORO1C	1.04424e-13	-1.04425	0.071	0.173	1.77008e-09															RFX2	9.7138e-15	-0.831358	0.184	0.319	1.64659e-10
FOXP1	5.65943e-28	-0.396995	0.527	0.68	9.59329e-24															SORL1	1.11673e-13	-0.675277	0.19	0.329	1.89296e-09															NCMAP	1.02329e-14	2.05275	0.065	0.011	1.73457e-10
IL33	5.91639e-28	-2.19529	0.017	0.087	1.00289e-23															RGS22	1.13566e-13	-0.530334	0.264	0.411	1.92506e-09															KIF2A	1.02684e-14	-0.942945	0.203	0.331	1.7406e-10
SETD5	6.16015e-28	-0.518414	0.394	0.543	1.04421e-23															SMOC1	1.15886e-13	-4.95063	0.009	0.07	1.96438e-09															SMYD2	1.2339e-14	1.09829	0.167	0.071	2.09158e-10
SNORC	7.93423e-28	2.42508	0.076	0.016	1.34493e-23															WSB1	1.2934e-13	-0.520694	0.273	0.426	2.19244e-09															PLXDC2	1.23712e-14	-0.401962	0.611	0.742	2.09704e-10
PHF21A	9.21426e-28	-0.643814	0.487	0.606	1.56191e-23															DMGDH	1.30696e-13	1.82953	0.161	0.074	2.21543e-09															PROM2	1.24219e-14	0.881646	0.202	0.095	2.10564e-10
ENSCHIG00000016022	9.63241e-28	1.65927	0.119	0.04	1.63279e-23															SLMAP	1.37038e-13	-0.521483	0.411	0.572	2.32293e-09															DNHD1	1.25298e-14	2.22618	0.086	0.022	2.12393e-10
ENSCHIG00000015380	1.16728e-27	1.13069	0.246	0.135	1.97866e-23															LGALS3	1.37347e-13	-1.1609	0.06	0.155	2.32816e-09															ZNF462	1.25332e-14	-0.675666	0.23	0.368	2.1245e-10
STARD7	1.18825e-27	-1.25977	0.075	0.176	2.0142e-23															FBXL20	1.43289e-13	-0.691414	0.239	0.372	2.42889e-09															ENSCHIG00000022895	1.27936e-14	-1.07375	0.091	0.201	2.16865e-10
ENSCHIG00000018199	1.62759e-27	1.28899	0.231	0.124	2.75892e-23															MED27	1.50296e-13	-0.645584	0.261	0.403	2.54767e-09															KRT8	1.29405e-14	1.61096	0.18	0.084	2.19354e-10
C5	1.83406e-27	4.61262	0.043	0.002	3.10891e-23															RPS10	1.50837e-13	1.35134	0.225	0.122	2.55684e-09															PDE7A	1.32026e-14	-0.602902	0.391	0.529	2.23797e-10
RPS23	2.49327e-27	1.13954	0.201	0.097	4.22634e-23															TTC14	1.58243e-13	-0.559136	0.232	0.381	2.68238e-09															SORL1	1.45372e-14	-0.784912	0.176	0.303	2.4642e-10
SF3B1	2.66151e-27	-0.390237	0.629	0.761	4.51152e-23															ENSCHIG00000013361	1.61261e-13	-1.81896	0.021	0.093	2.73353e-09															CACNA2D1	1.49457e-14	-0.372582	0.53	0.686	2.53344e-10
NFIA	2.7999e-27	-0.375511	0.843	0.906	4.74611e-23															JAZF1	1.77545e-13	-0.50374	0.416	0.57	3.00957e-09															EPM2AIP1	1.56706e-14	1.73896	0.109	0.035	2.65632e-10
STIMATE	2.93333e-27	-0.576413	0.281	0.424	4.97229e-23															ATF4	1.83948e-13	1.47363	0.223	0.124	3.11811e-09															SRSF7	1.72057e-14	0.867576	0.523	0.416	2.91654e-10
IGDCC4	2.96501e-27	-2.91645	0.008	0.067	5.02598e-23															TNFRSF19	1.90365e-13	1.31525	0.205	0.106	3.22688e-09															TIAM1	1.72673e-14	-1.60744	0.078	0.179	2.92698e-10
ENSCHIG00000027038	3.23162e-27	-3.34831	0.004	0.058	5.47792e-23															MYEF2	1.9501e-13	-0.60425	0.147	0.277	3.30562e-09															IFT74	1.78688e-14	-0.656048	0.258	0.4	3.02894e-10
CDK6	3.53855e-27	0.787483	0.434	0.307	5.99819e-23															ITM2B	2.09764e-13	-0.557406	0.309	0.461	3.55572e-09															ENPP1	1.86717e-14	-0.684875	0.282	0.419	3.16504e-10
RLF	3.59166e-27	-0.64103	0.333	0.472	6.08822e-23															SLIT2	2.39155e-13	-0.544665	0.169	0.304	4.05391e-09															ENSCHIG00000021044	1.93855e-14	-1.27433	0.117	0.228	3.28603e-10
PRKG2	3.9312e-27	2.41551	0.074	0.015	6.66378e-23															ENSCHIG00000008624	2.3922e-13	1.74954	0.13	0.05	4.05501e-09															DAPP1	1.98025e-14	1.41293	0.103	0.031	3.35673e-10
DENND5A	4.38403e-27	-0.627494	0.395	0.535	7.43137e-23															RAF1	2.5505e-13	-0.709837	0.164	0.294	4.32336e-09															PTPRS	2.02963e-14	-0.709888	0.134	0.262	3.44043e-10
ITGB8	4.85039e-27	-0.914449	0.104	0.216	8.22189e-23															SOX5	2.57237e-13	1.06442	0.168	0.076	4.36042e-09															PCSK5	2.08903e-14	-0.878951	0.101	0.214	3.54112e-10
B3GAT2	5.35642e-27	3.11324	0.06	0.009	9.07966e-23															SLC19A2	2.64299e-13	1.3813	0.224	0.126	4.48013e-09															GLI3	2.24499e-14	-0.57988	0.39	0.53	3.80548e-10
GSDME	7.17985e-27	4.08408	0.042	0.002	1.21706e-22															SETX	2.64999e-13	-0.628052	0.274	0.417	4.492e-09															TCF7L2	2.33241e-14	-0.352591	0.848	0.913	3.95367e-10
NABP1	7.53461e-27	2.11771	0.072	0.014	1.27719e-22															RAB18	2.68747e-13	1.32608	0.294	0.198	4.55553e-09															ACTG1	2.37733e-14	1.01207	0.338	0.215	4.02982e-10
DNAAF11	7.81239e-27	-2.15044	0.021	0.092	1.32428e-22															DNAJA4	2.69408e-13	-1.51205	0.019	0.089	4.56674e-09															PPIB	2.41746e-14	1.34515	0.178	0.082	4.09783e-10
NSUN7	7.84395e-27	-1.27541	0.063	0.157	1.32963e-22															DSN1	2.86097e-13	1.67717	0.102	0.033	4.84963e-09															CPEB2	2.42288e-14	1.14443	0.169	0.074	4.10702e-10
FBXL20	7.90416e-27	-0.757011	0.243	0.372	1.33983e-22															MICAL2	2.91229e-13	-0.659993	0.237	0.375	4.93663e-09															DHRS12	2.53744e-14	-1.86579	0.033	0.115	4.30122e-10
CRYBG1	8.0324e-27	0.808011	0.555	0.468	1.36157e-22															PRICKLE2	3.07268e-13	2.22542	0.059	0.01	5.20851e-09															TOP2B	2.73393e-14	-0.633082	0.297	0.433	4.63428e-10
GTDC1	8.56637e-27	0.778803	0.308	0.184	1.45209e-22															CFAP74	3.16016e-13	-3.96471	0.004	0.057	5.35678e-09															BANP	2.75182e-14	1.31054	0.133	0.05	4.6646e-10
LRP3	9.43346e-27	5.66123	0.04	0.001	1.59907e-22															SLC5A9	3.1964e-13	4.61049	0.038	0.001	5.41822e-09															PLK2	2.97491e-14	1.30141	0.138	0.053	5.04276e-10
PPA1	9.44294e-27	1.59703	0.105	0.033	1.60067e-22															PLEKHA5	3.2413e-13	0.365677	0.768	0.76	5.49433e-09															TMCC3	3.00683e-14	1.69409	0.072	0.015	5.09687e-10
ANGPT2	1.00331e-26	3.77434	0.048	0.004	1.70072e-22															USP4	3.2883e-13	-0.653858	0.125	0.244	5.574e-09															CHCHD3	3.02503e-14	-0.496374	0.517	0.641	5.12773e-10
CFI	1.01758e-26	-0.968804	0.159	0.281	1.72489e-22															INTS8	3.32564e-13	-0.569428	0.202	0.343	5.6373e-09															SELENOM	3.17813e-14	1.56919	0.133	0.051	5.38724e-10
TUT4	1.21984e-26	-0.515293	0.328	0.479	2.06775e-22															NTRK2	3.36392e-13	2.7323	0.063	0.012	5.70217e-09															LGR4	3.27466e-14	-0.595818	0.375	0.521	5.55087e-10
ENSCHIG00000027226	1.29457e-26	-1.52964	0.045	0.13	2.19443e-22															TAPT1	3.57094e-13	-1.11337	0.105	0.211	6.0531e-09															IL4I1	3.31807e-14	3.25636	0.051	0.006	5.62446e-10
SEMA3C	1.63964e-26	1.41933	0.152	0.063	2.77936e-22															STK17B	4.00168e-13	-1.04896	0.09	0.193	6.78325e-09															RUNDC3B	3.42131e-14	4.11135	0.044	0.003	5.79946e-10
ST3GAL1	1.71563e-26	-0.921924	0.135	0.251	2.90817e-22															PDGFC	4.23632e-13	-0.725459	0.305	0.449	7.18098e-09															FRYL	3.6377e-14	-0.668812	0.31	0.449	6.16627e-10
PPP2R5C	1.93234e-26	-0.644304	0.298	0.44	3.2755e-22															RPS6KB1	4.26612e-13	-0.751058	0.138	0.256	7.2315e-09															SDK1	3.72424e-14	-0.740932	0.237	0.369	6.31296e-10
TOM1L1	1.94377e-26	0.976015	0.224	0.116	3.29488e-22															EEF2K	4.52333e-13	-0.703852	0.28	0.422	7.66749e-09															PLS1	3.78828e-14	2.83312	0.051	0.006	6.42151e-10
HS3ST2	2.32122e-26	2.38563	0.084	0.021	3.93471e-22															CYB5B	4.5593e-13	-1.24612	0.055	0.145	7.72846e-09															RHOU	3.80188e-14	1.41347	0.131	0.049	6.44457e-10
PAN3	2.56879e-26	-0.377955	0.667	0.774	4.35436e-22															APPBP2	4.57664e-13	-0.429456	0.187	0.325	7.75786e-09															DPYSL3	3.80223e-14	-1.09599	0.086	0.193	6.44516e-10
CPNE3	2.73048e-26	-0.896512	0.151	0.273	4.62843e-22															WDR35	4.93868e-13	-1.26442	0.033	0.112	8.37156e-09															ATF3	3.93597e-14	-3.84862	0.01	0.073	6.67186e-10
ENSCHIG00000012015	2.80213e-26	-1.27642	0.056	0.147	4.74989e-22															WWTR1	5.2098e-13	-0.485778	0.41	0.569	8.83112e-09															MPPED2	4.06391e-14	1.27957	0.116	0.039	6.88873e-10
ENSCHIG00000020673	6.56373e-26	2.16441	0.091	0.026	1.11262e-21															GNA14	5.82502e-13	-0.509069	0.347	0.502	9.87399e-09															ENSCHIG00000014185	4.19678e-14	0.816189	0.283	0.16	7.11396e-10
PRRC2B	7.05011e-26	-0.917736	0.12	0.235	1.19506e-21															DMXL1	5.84907e-13	-0.47293	0.339	0.494	9.91477e-09															PFKFB4	4.27503e-14	2.00409	0.078	0.018	7.2466e-10
GARS1	7.86186e-26	1.25998	0.18	0.085	1.33266e-21															ARID4B	5.88461e-13	-0.417909	0.324	0.478	9.975e-09															PKP2	4.47439e-14	1.08924	0.1	0.03	7.58453e-10
LIMCH1	7.97555e-26	1.47898	0.14	0.056	1.35193e-21															DIP2B	6.83217e-13	-0.46159	0.29	0.44	1.15812e-08															TMTC4	4.62284e-14	0.895109	0.178	0.08	7.83617e-10
SBF2	1.04563e-25	-0.426983	0.623	0.739	1.77245e-21															UST	6.85563e-13	-1.07498	0.089	0.192	1.1621e-08															ENSCHIG00000003874	4.9404e-14	4.18456	0.047	0.004	8.37448e-10
MARK3	1.2135e-25	-0.508439	0.441	0.583	2.05701e-21															TAP1	7.03624e-13	-2.05888	0.008	0.066	1.19271e-08															CTNND2	5.05928e-14	-1.21849	0.066	0.165	8.57598e-10
LHFPL2	1.24654e-25	1.32957	0.129	0.049	2.11301e-21															LYST	7.0857e-13	-0.936661	0.153	0.27	1.2011e-08															ENSCHIG00000016416	5.74387e-14	-0.964829	0.232	0.351	9.73644e-10
LPIN1	1.30744e-25	1.39307	0.172	0.08	2.21624e-21															P4HA1	7.17547e-13	-1.36671	0.058	0.147	1.21631e-08															BAG3	6.67536e-14	1.53672	0.121	0.044	1.13154e-09
ATP13A4	1.38231e-25	6.28188	0.038	0.001	2.34316e-21															TRIM37	7.60675e-13	-0.92898	0.131	0.245	1.28942e-08															NOXA1	7.05573e-14	1.58366	0.096	0.028	1.19602e-09
PDK1	1.4266e-25	-1.71252	0.034	0.111	2.41822e-21															ERN1	7.6491e-13	-0.83162	0.14	0.254	1.2966e-08															MGST3	7.16432e-14	2.82627	0.063	0.012	1.21442e-09
ENSCHIG00000011875	1.43125e-25	-1.25189	0.079	0.176	2.42611e-21															RAB14	7.86454e-13	-1.0419	0.086	0.185	1.33312e-08															PIP4K2A	7.43197e-14	0.89121	0.308	0.184	1.25979e-09
CACHD1	1.76394e-25	-0.464308	0.624	0.737	2.99005e-21															MEGF10	7.92757e-13	3.12287	0.052	0.007	1.3438e-08															ZCCHC2	7.53732e-14	0.889759	0.257	0.143	1.27765e-09
KPNA4	1.90023e-25	0.768628	0.383	0.259	3.22109e-21															CREBBP	8.82339e-13	-0.438046	0.316	0.474	1.49565e-08															CYTH3	8.14265e-14	0.957847	0.215	0.107	1.38026e-09
ENSCHIG00000017807	1.9405e-25	1.25349	0.183	0.088	3.28934e-21															ENSCHIG00000013743	9.22747e-13	1.02172	0.276	0.165	1.56415e-08															TBC1D9B	8.4177e-14	1.13435	0.177	0.08	1.42688e-09
UBAP2	2.00805e-25	-0.598508	0.351	0.486	3.40384e-21															ENSCHIG00000010197	9.36096e-13	-0.510267	0.259	0.402	1.58678e-08															GSTM5	8.51925e-14	-1.53482	0.029	0.106	1.4441e-09
RABEP1	2.0301e-25	-0.907852	0.156	0.273	3.44123e-21															SLC38A2	9.57977e-13	-0.554411	0.23	0.37	1.62387e-08															DRC1	8.60141e-14	-1.98755	0.022	0.095	1.45803e-09
GCC2	2.08512e-25	0.982668	0.294	0.182	3.53449e-21															BLNK	1.02004e-12	-1.14912	0.042	0.122	1.72908e-08															ANTKMT	1.05264e-13	1.65236	0.095	0.028	1.78433e-09
BCL11A	2.0884e-25	1.11331	0.214	0.111	3.54005e-21															VPS13A	1.04162e-12	-0.511221	0.253	0.396	1.76564e-08															CSTPP1	1.06465e-13	-0.863317	0.155	0.278	1.80469e-09
SRSF10	2.09197e-25	-0.678556	0.153	0.277	3.5461e-21															ADAM9	1.07096e-12	-0.8957	0.125	0.235	1.81538e-08															ENSCHIG00000025321	1.08673e-13	1.22458	0.241	0.134	1.84212e-09
PGR	2.28517e-25	1.32428	0.139	0.056	3.87359e-21															IRX1	1.07472e-12	1.43787	0.125	0.049	1.82176e-08															ENSCHIG00000022231	1.18794e-13	1.13561	0.224	0.119	2.01367e-09
STK17B	2.35115e-25	-0.968848	0.134	0.247	3.98544e-21															BICDL1	1.08232e-12	1.42295	0.118	0.044	1.83464e-08															TOM1L1	1.22976e-13	1.12455	0.153	0.064	2.08457e-09
ENSCHIG00000015952	2.56512e-25	4.20442	0.043	0.003	4.34814e-21															SLC38A4	1.09859e-12	-1.50743	0.03	0.105	1.86223e-08															PTHLH	1.30976e-13	2.20779	0.068	0.014	2.22017e-09
ENSCHIG00000011584	2.77303e-25	-0.903098	0.183	0.302	4.70056e-21															ERBIN	1.11299e-12	-0.401231	0.438	0.607	1.88663e-08															ERC2	1.32603e-13	2.79064	0.053	0.007	2.24775e-09
COL26A1	2.8672e-25	1.6689	0.12	0.044	4.86019e-21															DIAPH1	1.13435e-12	-0.46312	0.297	0.446	1.92284e-08															ENSCHIG00000011416	1.36985e-13	1.67991	0.19	0.096	2.32203e-09
CPSF6	2.88254e-25	-0.665736	0.229	0.362	4.8862e-21															ENSCHIG00000021044	1.13455e-12	-1.34722	0.063	0.154	1.92317e-08															CNNM2	1.43098e-13	0.701057	0.329	0.199	2.42566e-09
ZNF292	3.01128e-25	-0.4643	0.449	0.589	5.10441e-21															UTP18	1.14097e-12	-0.875559	0.073	0.169	1.93405e-08															MASP1	1.43154e-13	1.78079	0.079	0.02	2.4266e-09
JAM3	3.83455e-25	1.63411	0.113	0.04	6.49994e-21															TEX9	1.14382e-12	-1.4703	0.054	0.138	1.93888e-08															SH2D4A	1.43372e-13	2.34677	0.053	0.007	2.43029e-09
LRRK1	4.1678e-25	0.801794	0.409	0.292	7.06484e-21															GAREM1	1.24302e-12	-0.564777	0.392	0.538	2.10705e-08															RRAD	1.4404e-13	8.50227	0.033	0	2.44161e-09
SETBP1	4.41438e-25	-0.542933	0.474	0.597	7.48281e-21															DNAH7	1.24962e-12	-1.05364	0.087	0.187	2.11824e-08															CYFIP2	1.47873e-13	1.22952	0.156	0.068	2.5066e-09
MEIS1	5.0717e-25	-2.19259	0.025	0.095	8.59705e-21															WNT4	1.26102e-12	-0.687181	0.094	0.203	2.13755e-08															GAREM1	1.52423e-13	0.740334	0.225	0.116	2.58372e-09
PLVAP	5.70714e-25	1.35108	0.177	0.085	9.67416e-21															JARID2	1.27788e-12	-0.472626	0.42	0.567	2.16613e-08															H2AJ	1.91935e-13	2.69344	0.054	0.008	3.25349e-09
RIMKLB	6.04411e-25	-0.59982	0.221	0.357	1.02454e-20															LRIG1	1.44171e-12	-0.549895	0.262	0.4	2.44384e-08															FGFR2	2.05261e-13	-0.343849	0.648	0.766	3.47938e-09
ENSCHIG00000015844	7.10754e-25	-1.30321	0.061	0.149	1.2048e-20															FAM13A	1.4644e-12	-0.330187	0.847	0.908	2.48231e-08															ADAMTS18	2.06066e-13	-3.02936	0.008	0.067	3.49303e-09
ENSCHIG00000011416	9.21351e-25	1.20996	0.165	0.075	1.56178e-20															NUP58	1.48369e-12	-0.723645	0.125	0.238	2.51501e-08															RHPN2	2.21735e-13	2.15352	0.08	0.021	3.75863e-09
AVL9	9.29604e-25	-0.764052	0.221	0.346	1.57577e-20															GASK1B	1.50485e-12	3.76774	0.04	0.003	2.55086e-08															ENSCHIG00000010788	2.24118e-13	1.21002	0.148	0.062	3.79903e-09
ENSCHIG00000009185	9.97319e-25	4.14805	0.043	0.003	1.69055e-20															NUDT12	1.6014e-12	1.49083	0.134	0.055	2.71453e-08															RERE	2.54059e-13	-0.611185	0.431	0.544	4.30656e-09
BOC	1.0635e-24	1.37886	0.168	0.079	1.80273e-20															IST1	1.66582e-12	-0.877636	0.116	0.226	2.82372e-08															ARHGEF28	2.6376e-13	-0.981286	0.212	0.326	4.47099e-09
ST14	1.11153e-24	1.10276	0.296	0.186	1.88416e-20															PDE4B	1.67692e-12	-1.09229	0.083	0.181	2.84254e-08															ZSWIM6	2.76739e-13	-0.524929	0.421	0.552	4.69101e-09
SRSF7	1.67158e-24	0.760824	0.473	0.369	2.8335e-20															CHTOP	1.81373e-12	-1.13165	0.076	0.169	3.07445e-08															B4GALT6	2.9035e-13	-0.951646	0.156	0.273	4.92172e-09
VWA5A	1.68746e-24	-1.72452	0.03	0.103	2.86041e-20															ENSCHIG00000022243	1.83365e-12	-0.635543	0.144	0.259	3.10822e-08															MAN1A1	2.94153e-13	0.72158	0.307	0.192	4.98619e-09
OAS1	1.74007e-24	-3.16773	0.009	0.065	2.94959e-20															C2CD3	1.83648e-12	-0.748527	0.132	0.245	3.11301e-08															FAM20C	3.07356e-13	2.06191	0.067	0.014	5.20999e-09
RPS11	1.88229e-24	1.20963	0.156	0.069	3.19067e-20															PTHLH	1.8742e-12	2.83789	0.059	0.011	3.17696e-08															PRPF4B	3.36358e-13	1.03051	0.308	0.19	5.70161e-09
FIGN	1.90851e-24	0.927626	0.209	0.108	3.23512e-20															SORBS2	1.87562e-12	1.2922	0.25	0.146	3.17937e-08															RASSF8	3.49162e-13	-0.668139	0.248	0.381	5.91864e-09
MAP3K14	1.96643e-24	-1.63091	0.043	0.123	3.33329e-20															TLK2	1.93705e-12	-0.568313	0.292	0.431	3.2835e-08															SLC34A2	3.6984e-13	6.01933	0.034	0.001	6.26915e-09
EHF	2.22753e-24	-0.327479	0.74	0.85	3.77588e-20															LSR	1.95281e-12	1.24429	0.268	0.165	3.3102e-08															N4BP2	4.15689e-13	-0.693191	0.273	0.4	7.04635e-09
NUP214	2.92215e-24	-0.827334	0.128	0.238	4.95334e-20															SLC10A6	2.17076e-12	7.7075	0.031	0	3.67966e-08															ENSCHIG00000015430	4.17868e-13	1.10962	0.233	0.126	7.08327e-09
WIF1	3.04057e-24	-3.76589	0.006	0.057	5.15406e-20															SYBU	2.19868e-12	-0.437266	0.333	0.494	3.72699e-08															TNFRSF21	4.24163e-13	0.986807	0.272	0.165	7.18998e-09
ZNFX1	3.20565e-24	-0.983637	0.119	0.225	5.43389e-20															RALGDS	2.26765e-12	-1.65122	0.036	0.111	3.84389e-08															DOCK3	4.25316e-13	1.60702	0.068	0.015	7.20953e-09
NTRK2	3.53454e-24	1.27271	0.227	0.128	5.9914e-20															MCF2L2	2.31044e-12	1.51176	0.212	0.12	3.91643e-08															ART3	4.59888e-13	1.36445	0.195	0.101	7.79556e-09
CHKA	3.76021e-24	0.686992	0.42	0.298	6.37393e-20															STAU2	2.45103e-12	-0.459376	0.393	0.545	4.15475e-08															PRICKLE1	4.61132e-13	-1.15197	0.126	0.235	7.81665e-09
FOXP4	3.79921e-24	-1.29926	0.047	0.128	6.44004e-20															SRGAP1	2.46326e-12	-0.565932	0.277	0.413	4.17546e-08															DAB1	4.67109e-13	-1.97712	0.023	0.093	7.91796e-09
OSCAR	3.97796e-24	1.87212	0.096	0.031	6.74304e-20															RHBDD2	2.48157e-12	-0.772364	0.123	0.232	4.20652e-08															ENSCHIG00000024945	4.8997e-13	2.26799	0.07	0.016	8.30549e-09
CADPS2	4.05518e-24	-0.39434	0.763	0.85	6.87394e-20															CHIC2	2.51087e-12	-0.598675	0.23	0.364	4.25618e-08															SNTB1	4.99996e-13	0.897889	0.22	0.115	8.47542e-09
FYCO1	4.06029e-24	-0.999035	0.095	0.194	6.8826e-20															CFAP61	2.5127e-12	-2.0875	0.028	0.097	4.25928e-08															PPP4R4	5.2497e-13	-1.28295	0.047	0.131	8.89876e-09
ZZEF1	4.58001e-24	-0.715181	0.166	0.285	7.76358e-20															DDAH1	2.52488e-12	3.62676	0.047	0.006	4.27993e-08															RPS6	5.26135e-13	1.32834	0.172	0.082	8.91851e-09
GTF2IRD1	5.75589e-24	-1.22828	0.058	0.144	9.75682e-20															LRRC8C	2.53734e-12	1.27623	0.101	0.034	4.30104e-08															EPB41L3	5.34221e-13	0.946844	0.177	0.082	9.05557e-09
UTP3	6.56105e-24	3.4857	0.046	0.005	1.11216e-19															VWA5A	2.59275e-12	-1.17809	0.044	0.125	4.39496e-08															CCSER1	5.42168e-13	0.429774	0.723	0.664	9.1903e-09
ENAH	6.84843e-24	-0.523819	0.415	0.548	1.16088e-19															GRAMD1B	2.6541e-12	1.39322	0.144	0.062	4.49896e-08															PCM1	5.70674e-13	-0.466251	0.413	0.551	9.67349e-09
USP3	6.97517e-24	-0.504435	0.451	0.58	1.18236e-19															LDLRAD4	2.70733e-12	-1.15052	0.119	0.221	4.58919e-08															ANGPT2	6.05093e-13	3.89721	0.042	0.004	1.02569e-08
ENSCHIG00000018336	7.01155e-24	1.69108	0.106	0.037	1.18853e-19															LMLN	2.73694e-12	-0.875918	0.052	0.137	4.63938e-08															WHRN	6.05136e-13	2.26777	0.063	0.013	1.02577e-08
UBL3	7.42252e-24	-1.14858	0.064	0.152	1.25819e-19															ENSCHIG00000010672	2.80073e-12	-0.661317	0.157	0.276	4.74752e-08															SUPT3H	6.48897e-13	-0.5995	0.337	0.466	1.09995e-08
MKKS	7.51525e-24	-0.905864	0.119	0.226	1.27391e-19															ACTR10	2.81066e-12	-0.848872	0.1	0.204	4.76435e-08															EDARADD	6.72106e-13	-1.47779	0.043	0.125	1.13929e-08
MARK2	9.36807e-24	-0.719693	0.214	0.338	1.58798e-19															GPM6A	2.88667e-12	1.81442	0.135	0.058	4.89319e-08															TNFRSF6B	7.29416e-13	2.5906	0.064	0.014	1.23643e-08
FAM234B	1.22898e-23	1.51144	0.146	0.065	2.08325e-19															PSMF1	2.90244e-12	-0.855706	0.138	0.249	4.91993e-08															CRACDL	8.00509e-13	1.81768	0.063	0.013	1.35694e-08
ALDH1A1	1.2298e-23	1.53747	0.131	0.054	2.08463e-19															EMP1	2.90546e-12	-0.987503	0.123	0.233	4.92504e-08															RAB3IP	8.00713e-13	0.801226	0.201	0.1	1.35729e-08
RGS13	1.27325e-23	6.04776	0.035	0.001	2.15829e-19															CSNK1D	3.21349e-12	-0.648648	0.137	0.256	5.44718e-08															ME3	8.13219e-13	0.769538	0.183	0.087	1.37849e-08
SORBS3	1.303e-23	1.57859	0.117	0.044	2.20871e-19															ZKSCAN1	3.28711e-12	-0.619181	0.13	0.243	5.57199e-08															RASAL1	8.37214e-13	2.52811	0.055	0.009	1.41916e-08
ATXN7L1	1.33115e-23	-0.523511	0.457	0.585	2.25643e-19															TBX3	3.61905e-12	0.886831	0.486	0.401	6.13465e-08															AAK1	8.41112e-13	0.82629	0.328	0.209	1.42577e-08
IRX3	1.33537e-23	1.28296	0.19	0.098	2.26359e-19															NUP98	3.74429e-12	-0.626688	0.183	0.308	6.34695e-08															IGFBP2	8.50638e-13	1.24072	0.187	0.093	1.44192e-08
AGAP1	1.35066e-23	-0.373403	0.731	0.823	2.2895e-19															LPAR1	3.84933e-12	-0.846909	0.114	0.22	6.525e-08															ENSCHIG00000015952	8.58569e-13	3.49059	0.039	0.002	1.45536e-08
ITCH	1.64244e-23	-0.518817	0.343	0.473	2.7841e-19															SPOP	4.00856e-12	-0.611476	0.24	0.372	6.79492e-08															PLLP	8.78522e-13	3.21992	0.045	0.005	1.48918e-08
PHACTR1	1.78543e-23	-2.23095	0.017	0.078	3.02648e-19															ENSCHIG00000022444	4.04479e-12	0.580908	0.626	0.604	6.85633e-08															ACTG2	9.85802e-13	1.62958	0.11	0.041	1.67103e-08
ENSCHIG00000001441	1.90354e-23	1.36267	0.137	0.058	3.2267e-19															AQP4	4.19886e-12	-1.26634	0.048	0.129	7.11749e-08															MARK3	1.09163e-12	-0.560202	0.421	0.548	1.85042e-08
NF1	2.13977e-23	-0.527052	0.467	0.584	3.62713e-19															CHRM3	4.24879e-12	-1.41243	0.061	0.147	7.20213e-08															CTNND1	1.0923e-12	-0.566594	0.315	0.446	1.85156e-08
NDST1	2.14604e-23	-0.654469	0.183	0.307	3.63775e-19															SSH1	4.253e-12	-0.87161	0.108	0.213	7.20926e-08															CDK14	1.10346e-12	0.624711	0.556	0.445	1.87048e-08
OSBPL8	2.27682e-23	0.616474	0.613	0.55	3.85944e-19															TGFB2	4.26622e-12	0.791788	0.508	0.42	7.23167e-08															ENSCHIG00000018551	1.15462e-12	2.20958	0.075	0.019	1.95719e-08
CDO1	2.39176e-23	0.832013	0.314	0.202	4.05427e-19															CAPSL	4.36505e-12	-1.86006	0.022	0.088	7.3992e-08															SMYD3	1.16204e-12	1.11974	0.136	0.056	1.96978e-08
NCAM1	2.44112e-23	2.39766	0.061	0.012	4.13793e-19															C2CD5	4.4514e-12	-0.509829	0.292	0.431	7.54558e-08															GCC2	1.17097e-12	1.02143	0.249	0.141	1.98492e-08
TLK2	2.52385e-23	-0.584235	0.317	0.444	4.27818e-19															SLC34A2	4.59107e-12	7.11445	0.03	0	7.78233e-08															ACSL1	1.22718e-12	1.27499	0.2	0.104	2.0802e-08
ARAP2	2.56806e-23	0.815909	0.41	0.296	4.35312e-19															IL6ST	4.72147e-12	-0.679366	0.157	0.276	8.00336e-08															ENSCHIG00000023421	1.2557e-12	1.916	0.085	0.025	2.12853e-08
MSANTD2	2.68474e-23	-0.83896	0.138	0.247	4.55091e-19															AGBL2	4.77438e-12	-1.4403	0.029	0.099	8.09305e-08															CRIM1	1.2745e-12	-0.390734	0.585	0.71	2.1604e-08
KANK1	2.90463e-23	-0.451629	0.596	0.714	4.92365e-19															KIAA1671	4.93643e-12	-0.723306	0.149	0.263	8.36774e-08															TAF2	1.28299e-12	-0.90031	0.181	0.293	2.1748e-08
SLC5A9	2.96691e-23	3.8286	0.041	0.003	5.0292e-19															C1orf50	5.10187e-12	-1.80827	0.023	0.089	8.64817e-08															H2AC6	1.31152e-12	3.29304	0.041	0.004	2.22316e-08
TBXAS1	3.11574e-23	1.84723	0.122	0.048	5.2815e-19															KRAS	5.11536e-12	-0.692855	0.166	0.285	8.67105e-08															WDR35	1.31989e-12	-0.878549	0.102	0.207	2.23735e-08
NUPR1	3.87195e-23	1.53303	0.107	0.038	6.56334e-19															DCTN4	5.22332e-12	-0.596246	0.175	0.297	8.85406e-08															SIPA1L2	1.32546e-12	1.03919	0.191	0.095	2.24679e-08
LPO	3.95601e-23	5.49832	0.033	0	6.70583e-19															VPS35L	5.2625e-12	-0.65059	0.155	0.272	8.92047e-08															JAK1	1.34148e-12	0.729307	0.488	0.397	2.27395e-08
FAM114A1	4.06551e-23	-0.749568	0.188	0.306	6.89145e-19															ENSCHIG00000021807	5.51521e-12	-0.610112	0.153	0.274	9.34884e-08															COMMD3	1.3816e-12	1.02605	0.196	0.099	2.34195e-08
ENSCHIG00000022085	4.10553e-23	1.13833	0.167	0.079	6.95928e-19															MSANTD2	5.6867e-12	-0.581827	0.114	0.225	9.63953e-08															DDR2	1.42297e-12	-0.731281	0.204	0.328	2.41208e-08
RPS18	4.15155e-23	1.1417	0.255	0.155	7.03729e-19															STX19	6.05178e-12	5.23558	0.036	0.002	1.02584e-07															TEF	1.50597e-12	-1.31572	0.029	0.103	2.55277e-08
RNF213	4.32333e-23	-1.34661	0.069	0.156	7.32848e-19															RALGAPA2	6.06119e-12	-0.329343	0.601	0.755	1.02743e-07															AQP3	1.50647e-12	8.38595	0.03	0	2.55362e-08
QRICH1	4.43475e-23	-0.845344	0.176	0.288	7.51735e-19															ENSCHIG00000025798	6.12749e-12	4.23345	0.038	0.003	1.03867e-07															RNF213	1.60244e-12	-1.57523	0.089	0.182	2.71629e-08
UBC	4.90804e-23	1.44629	0.143	0.063	8.31962e-19															PLA2G2C	6.23804e-12	4.11551	0.038	0.003	1.05741e-07															RASGEF1A	1.72672e-12	2.47504	0.061	0.012	2.92697e-08
SORCS1	5.07608e-23	1.72727	0.099	0.034	8.60446e-19															KCNIP3	6.31627e-12	4.32421	0.034	0.001	1.07067e-07															ENSCHIG00000024071	1.78214e-12	6.11216	0.032	0.001	3.02091e-08
PNN	5.32868e-23	0.817411	0.388	0.28	9.03265e-19															RNF19A	6.33013e-12	-0.861377	0.149	0.261	1.07302e-07															ZNF608	1.80132e-12	-0.823313	0.22	0.339	3.05341e-08
ENSCHIG00000014849	5.78171e-23	1.65028	0.095	0.031	9.80057e-19															STAT1	6.7676e-12	-1.06376	0.103	0.203	1.14718e-07															GALNT5	1.82461e-12	4.93646	0.032	0.001	3.0929e-08
GPAT4	5.95454e-23	1.1891	0.224	0.127	1.00935e-18															MKKS	7.28632e-12	-0.586846	0.141	0.259	1.2351e-07															ADAMTS3	1.87954e-12	0.728813	0.213	0.11	3.18601e-08
PPP3CC	6.3014e-23	0.716819	0.363	0.246	1.06815e-18															TIAM1	7.29324e-12	-0.926836	0.092	0.192	1.23628e-07															PDPN	1.92458e-12	-1.20941	0.086	0.183	3.26235e-08
TASOR	6.5026e-23	-0.598234	0.258	0.385	1.10226e-18															PRPF4B	7.38528e-12	1.0615	0.368	0.276	1.25188e-07															PTPRG	1.96581e-12	0.899432	0.236	0.13	3.33225e-08
DSTYK	7.25173e-23	-0.636961	0.219	0.34	1.22924e-18															TAFA4	7.453e-12	2.63431	0.061	0.013	1.26336e-07															ELMO1	1.97839e-12	1.19417	0.196	0.102	3.35356e-08
MLLT3	7.86814e-23	0.687146	0.58	0.479	1.33373e-18															CPT1A	7.49615e-12	-1.28445	0.054	0.137	1.27067e-07															ZNF704	2.07251e-12	0.542861	0.237	0.127	3.51311e-08
SGMS2	7.93383e-23	-0.773046	0.191	0.304	1.34486e-18															FOS	7.86052e-12	-0.684123	0.25	0.386	1.33244e-07															NALCN	2.27473e-12	-3.39025	0.006	0.059	3.8559e-08
NHSL1	8.11478e-23	0.500273	0.595	0.483	1.37554e-18															BTC	7.98793e-12	1.31942	0.201	0.111	1.35403e-07															DLG2	2.43487e-12	-0.43734	0.381	0.522	4.12735e-08
OSBPL3	9.01342e-23	1.08535	0.189	0.098	1.52787e-18															COL16A1	8.29185e-12	2.0667	0.099	0.035	1.40555e-07															PTPN11	2.5358e-12	-0.939227	0.149	0.257	4.29843e-08
TSPAN12	9.94573e-23	-0.873767	0.136	0.24	1.6859e-18															ENSCHIG00000017110	8.65831e-12	1.77831	0.14	0.063	1.46767e-07															CCDC68	2.57713e-12	-1.18941	0.085	0.179	4.3685e-08
GRHL2	9.98692e-23	-0.716554	0.241	0.359	1.69288e-18															CFAP298	8.75614e-12	-1.02074	0.046	0.126	1.48425e-07															ENSCHIG00000011644	2.69942e-12	2.35589	0.052	0.009	4.57579e-08
RASGEF1B	1.1322e-22	1.02065	0.312	0.213	1.91919e-18															LONP2	8.78745e-12	-0.493109	0.308	0.451	1.48956e-07															RCOR3	2.76689e-12	-0.757772	0.196	0.308	4.69016e-08
IFNGR2	1.18099e-22	1.00975	0.243	0.143	2.0019e-18															TNIK	1.01214e-11	-0.694216	0.23	0.352	1.71568e-07															BBS2	2.83421e-12	-1.57888	0.038	0.112	4.80427e-08
PTHLH	1.18963e-22	5.37351	0.034	0.001	2.01654e-18															UBE3A	1.02193e-11	-0.46127	0.316	0.462	1.73227e-07															METTL9	2.9162e-12	1.04286	0.201	0.104	4.94324e-08
ENSCHIG00000022444	1.3013e-22	0.490436	0.646	0.589	2.20584e-18															MTR	1.04699e-11	1.87273	0.077	0.021	1.77475e-07															ENSCHIG00000001441	2.97773e-12	1.27401	0.158	0.074	5.04754e-08
SAMD12	1.43022e-22	0.378245	0.766	0.708	2.42437e-18															ENSCHIG00000015844	1.0832e-11	-1.02296	0.07	0.159	1.83614e-07															ST8SIA2	2.97782e-12	-1.82504	0.02	0.085	5.0477e-08
EPG5	1.462e-22	-0.689206	0.215	0.333	2.47824e-18															CRYBG1	1.10115e-11	1.03376	0.307	0.211	1.86657e-07															SF1	2.99757e-12	-0.685885	0.15	0.262	5.08118e-08
FCHO2	1.5584e-22	-0.417076	0.542	0.666	2.64165e-18															ENSCHIG00000018784	1.11956e-11	-0.478703	0.208	0.34	1.89777e-07															ENSCHIG00000022037	3.26019e-12	3.01994	0.051	0.008	5.52635e-08
LRP6	1.66605e-22	-0.373291	0.691	0.792	2.82412e-18															MLPH	1.17187e-11	-1.27099	0.029	0.097	1.98644e-07															IFNGR2	3.27797e-12	1.06579	0.225	0.124	5.55648e-08
GANC	1.72377e-22	-1.09987	0.095	0.188	2.92197e-18															INTS6	1.19307e-11	0.668044	0.638	0.583	2.02238e-07															SLC39A7	3.34611e-12	1.48165	0.079	0.022	5.67199e-08
SKI	1.91931e-22	-0.724962	0.195	0.311	3.25343e-18															EFCAB6	1.23074e-11	-2.08175	0.015	0.073	2.08623e-07															HYPK	3.53849e-12	2.32558	0.074	0.02	5.99809e-08
CABCOCO1	2.09075e-22	-0.480402	0.417	0.547	3.54404e-18															CDH1	1.27508e-11	-0.433085	0.341	0.485	2.16139e-07															INSIG1	3.91773e-12	5.76495	0.031	0.001	6.64094e-08
WDR72	2.43148e-22	-0.499612	0.392	0.527	4.12161e-18															EGLN3	1.2851e-11	2.06909	0.07	0.018	2.17838e-07															STAT1	3.92198e-12	-1.49874	0.073	0.161	6.64815e-08
HYPK	2.63378e-22	2.13359	0.07	0.018	4.46452e-18															CREBZF	1.30773e-11	1.97154	0.085	0.026	2.21673e-07															KCNK1	3.92395e-12	0.690326	0.285	0.17	6.65149e-08
ENSCHIG00000022243	2.67831e-22	-0.763859	0.18	0.294	4.54e-18															THRB	1.31004e-11	0.936697	0.461	0.392	2.22066e-07															ADRA1A	3.93403e-12	-0.680127	0.193	0.315	6.66858e-08
ACSL1	2.8586e-22	1.1328	0.226	0.13	4.84561e-18															ARMH3	1.32627e-11	-0.522467	0.232	0.366	2.24815e-07															ICA1	4.00045e-12	0.930668	0.198	0.102	6.78116e-08
ALPK3	2.86813e-22	1.64083	0.103	0.037	4.86176e-18															ENSCHIG00000011644	1.36786e-11	3.64256	0.033	0.001	2.31866e-07															TNS2	5.11057e-12	1.3053	0.106	0.038	8.66293e-08
ENSCHIG00000011644	3.20018e-22	4.49425	0.035	0.002	5.42463e-18															ENSCHIG00000011424	1.36965e-11	3.89644	0.035	0.002	2.32169e-07															ALPK3	5.18565e-12	1.25598	0.109	0.04	8.79019e-08
EEF1B2	3.30022e-22	1.37716	0.117	0.046	5.5942e-18															CEP128	1.4105e-11	-1.14001	0.132	0.234	2.39094e-07															UBALD2	5.20769e-12	1.69664	0.073	0.019	8.82756e-08
ZNRF1	3.32137e-22	-0.769933	0.212	0.327	5.63006e-18															CFAP45	1.44885e-11	-2.53688	0.013	0.069	2.45594e-07															DLG5	5.50461e-12	-0.455988	0.389	0.522	9.33086e-08
SLCO3A1	3.42525e-22	-3.66417	0.003	0.048	5.80614e-18															USP34	1.59682e-11	-0.341188	0.59	0.739	2.70676e-07															ADAM10	5.86213e-12	-0.496138	0.426	0.543	9.9369e-08
PDXK	3.70613e-22	-0.753	0.142	0.252	6.28226e-18															NSUN7	1.62267e-11	-0.930262	0.065	0.153	2.75058e-07															SRSF10	6.21403e-12	-0.650929	0.162	0.274	1.05334e-07
UBE2Q2	3.75947e-22	0.984427	0.197	0.103	6.37267e-18															PRKCA	1.64077e-11	-0.550469	0.237	0.364	2.78127e-07															CMYA5	6.30426e-12	-0.882445	0.098	0.196	1.06864e-07
SNX10	3.85774e-22	2.25755	0.061	0.013	6.53926e-18															ENSCHIG00000021790	1.69302e-11	-0.657717	0.256	0.384	2.86984e-07															MYZAP	6.46719e-12	1.65915	0.08	0.023	1.09625e-07
SRRM1	3.91809e-22	-0.56023	0.272	0.402	6.64156e-18															APP	1.84645e-11	-0.290983	0.696	0.815	3.12993e-07															ENSCHIG00000025646	6.56917e-12	1.61933	0.173	0.089	1.11354e-07
NCOA7	4.31071e-22	0.354047	0.633	0.516	7.30708e-18															ENSCHIG00000010580	1.87264e-11	-0.523496	0.175	0.296	3.17431e-07															PPP1R35	6.87239e-12	2.24812	0.077	0.022	1.16494e-07
SUPT3H	4.36174e-22	-0.921709	0.168	0.276	7.39358e-18															USP3	1.88352e-11	-0.344642	0.509	0.67	3.19275e-07															ENSCHIG00000016022	7.47378e-12	1.5004	0.147	0.068	1.26688e-07
ENSCHIG00000025540	5.38568e-22	1.31148	0.124	0.051	9.12927e-18															TLR3	1.96237e-11	-1.04441	0.078	0.17	3.32641e-07															PPARA	7.72569e-12	1.10143	0.125	0.051	1.30958e-07
N4BP2	5.54156e-22	-0.566969	0.301	0.429	9.3935e-18															DOCK9	2.00538e-11	-0.434063	0.225	0.359	3.39933e-07															OSBPL8	7.74665e-12	0.70322	0.467	0.38	1.31313e-07
NUDT12	5.66264e-22	1.3229	0.142	0.064	9.59875e-18															KLF7	2.05927e-11	-1.09488	0.093	0.186	3.49067e-07															ENSCHIG00000010354	7.90149e-12	1.92369	0.121	0.05	1.33938e-07
EEF1D	5.88826e-22	1.51006	0.104	0.038	9.9812e-18															ME3	2.0965e-11	1.86677	0.081	0.024	3.55377e-07															FAM107A	8.08461e-12	2.24335	0.06	0.013	1.37042e-07
NEURL1	6.02357e-22	2.37201	0.067	0.016	1.02105e-17															PPP2R2A	2.11849e-11	-0.39249	0.479	0.618	3.59105e-07															MLF1	8.38329e-12	-1.05069	0.148	0.248	1.42105e-07
SPEF2	6.16401e-22	-1.63111	0.029	0.095	1.04486e-17															STK24	2.36629e-11	-0.595547	0.142	0.257	4.0111e-07															SETBP1	8.74232e-12	-0.489691	0.475	0.587	1.48191e-07
OXSR1	6.19554e-22	0.790825	0.38	0.271	1.05021e-17															CHSY1	2.38795e-11	1.09118	0.207	0.115	4.04781e-07															LRP3	9.13002e-12	3.68922	0.034	0.002	1.54763e-07
MASP2	6.44304e-22	2.35539	0.056	0.011	1.09216e-17															BIRC6	2.45411e-11	-0.307838	0.496	0.666	4.15996e-07															LPAR3	9.22386e-12	-1.22339	0.079	0.169	1.56354e-07
KIZ	6.56927e-22	-1.31001	0.052	0.13	1.11356e-17															CAB39L	2.51743e-11	-0.746768	0.145	0.253	4.2673e-07															ENSCHIG00000014561	9.39367e-12	-0.607216	0.272	0.387	1.59232e-07
MED6	6.81412e-22	-0.919062	0.099	0.194	1.15506e-17															NPLOC4	2.56e-11	-0.679216	0.131	0.238	4.33945e-07															FMN1	9.43215e-12	-1.11482	0.076	0.166	1.59884e-07
GFRAL	6.87447e-22	4.25737	0.036	0.002	1.16529e-17															CREB3L2	2.56147e-11	-0.402009	0.762	0.833	4.34195e-07															AOX1	9.92515e-12	-0.511338	0.176	0.295	1.68241e-07
UIMC1	7.08124e-22	-0.723717	0.216	0.331	1.20034e-17															SLC44A3	2.57478e-11	1.2726	0.154	0.073	4.3645e-07															ENSCHIG00000009222	1.0396e-11	-1.67408	0.034	0.104	1.76223e-07
HNMT	7.61275e-22	-1.91358	0.017	0.074	1.29044e-17															TNFRSF11A	2.61809e-11	1.67473	0.094	0.033	4.43792e-07															OAS1	1.05168e-11	-2.04551	0.029	0.096	1.7827e-07
KRT19	7.95674e-22	1.20644	0.275	0.176	1.34875e-17															SSBP3	2.68749e-11	-0.497907	0.25	0.383	4.55556e-07															AUTS2	1.08548e-11	-1.99871	0.025	0.09	1.83999e-07
LRRC38	8.59413e-22	2.88335	0.046	0.006	1.45679e-17															SPATA17	2.7137e-11	-1.19992	0.045	0.121	4.59999e-07															CD9	1.10332e-11	0.963289	0.326	0.22	1.87025e-07
PDE4B	8.9262e-22	-0.626147	0.27	0.394	1.51308e-17															TXNDC11	2.71583e-11	-0.457156	0.33	0.469	4.6036e-07															PSMF1	1.19297e-11	-1.04409	0.16	0.261	2.0222e-07
DCDC2	1.00101e-21	2.65267	0.052	0.009	1.69682e-17															ENSCHIG00000015166	2.79269e-11	1.26178	0.209	0.118	4.7339e-07															KANK1	1.20224e-11	0.752952	0.281	0.172	2.03791e-07
RNF150	1.0152e-21	-0.472319	0.504	0.619	1.72087e-17															MAP2K5	2.87679e-11	-0.549263	0.299	0.43	4.87645e-07															PDE7B	1.20871e-11	1.48069	0.088	0.029	2.04888e-07
VPS8	1.11927e-21	-0.497403	0.402	0.531	1.89728e-17															CCDC30	2.96444e-11	-1.144	0.058	0.14	5.02503e-07															NPDC1	1.24575e-11	2.03189	0.07	0.018	2.11167e-07
NRP1	1.15733e-21	0.745533	0.319	0.207	1.96179e-17															BROX	2.97526e-11	-0.814234	0.115	0.216	5.04336e-07															SEMA7A	1.29751e-11	2.1286	0.054	0.01	2.19941e-07
PLAG1	1.30101e-21	-1.71962	0.034	0.101	2.20533e-17															ENSCHIG00000022194	3.08475e-11	1.16038	0.251	0.156	5.22896e-07															NDRG3	1.37348e-11	1.01717	0.127	0.053	2.32818e-07
AMDHD1	1.4305e-21	-3.09725	0.008	0.056	2.42484e-17															CHPT1	3.13565e-11	-0.580051	0.198	0.316	5.31525e-07															ENSCHIG00000013910	1.37502e-11	1.22128	0.2	0.109	2.3308e-07
ZBTB44	1.48354e-21	-0.98116	0.093	0.186	2.51475e-17															AHR	3.23019e-11	-0.68689	0.172	0.288	5.4755e-07															CCN1	1.46413e-11	-0.856801	0.112	0.214	2.48185e-07
ACSS2	1.68936e-21	-0.528109	0.373	0.496	2.86363e-17															UTP3	3.37018e-11	2.17629	0.063	0.015	5.71279e-07															VAV3	1.49401e-11	-0.368304	0.346	0.486	2.5325e-07
EXTL3	1.6962e-21	1.26575	0.153	0.073	2.87523e-17															SPEN	3.37151e-11	-0.446398	0.325	0.46	5.71505e-07															TRAK1	1.49821e-11	-0.776118	0.262	0.371	2.53962e-07
MAGI1	1.81518e-21	-0.527895	0.448	0.56	3.07691e-17															ECT2L	3.39775e-11	-2.23703	0.012	0.066	5.75953e-07															TULP4	1.53462e-11	-0.455453	0.396	0.529	2.60134e-07
RCOR3	1.83937e-21	-0.667725	0.195	0.31	3.11791e-17															DSG4	3.47804e-11	3.39683	0.041	0.005	5.89562e-07															AXL	1.54045e-11	-0.515532	0.214	0.338	2.61122e-07
TNIK	1.89454e-21	-0.463378	0.406	0.536	3.21143e-17															PDS5A	3.56725e-11	-0.301786	0.444	0.599	6.04684e-07															PLVAP	1.54833e-11	1.38916	0.14	0.063	2.62458e-07
RBP1	2.05422e-21	1.56916	0.099	0.035	3.48211e-17															RYR2	3.59298e-11	-2.55379	0.017	0.073	6.09046e-07															TMEM106C	1.54952e-11	1.96525	0.065	0.016	2.62659e-07
SCAI	2.33118e-21	-1.06	0.084	0.173	3.95158e-17															CARF	3.6907e-11	-0.529236	0.178	0.299	6.25611e-07															DPH7	1.56579e-11	1.26707	0.12	0.048	2.65417e-07
ENSCHIG00000026755	2.39057e-21	-0.522793	0.362	0.494	4.05226e-17															ENSCHIG00000015999	3.76171e-11	-1.85995	0.007	0.057	6.37648e-07															CCDC14	1.5664e-11	-0.945377	0.111	0.209	2.65521e-07
ASPH	2.60303e-21	-0.6036	0.277	0.397	4.4124e-17															FAM221A	3.87167e-11	-1.69368	0.026	0.09	6.56287e-07															TBXAS1	1.60869e-11	2.00353	0.055	0.011	2.72689e-07
ARHGEF16	2.74985e-21	1.97605	0.063	0.014	4.66128e-17															RIMS1	3.90047e-11	-1.43613	0.027	0.091	6.61168e-07															ENSCHIG00000015380	1.61833e-11	1.14522	0.217	0.124	2.74323e-07
KDM2B	2.81774e-21	-0.956571	0.119	0.216	4.77635e-17															RPL8	3.92316e-11	1.02808	0.256	0.159	6.65015e-07															RAB11FIP1	1.84762e-11	1.22965	0.139	0.061	3.1319e-07
CC2D2A	3.15882e-21	-1.32892	0.039	0.109	5.35452e-17															PTPRK	3.9514e-11	0.273191	0.982	0.983	6.69802e-07															ENSCHIG00000017446	1.8959e-11	1.80545	0.089	0.03	3.21374e-07
ENTPD4	3.29938e-21	-0.607488	0.243	0.36	5.59279e-17															SEC63	4.12008e-11	-0.400591	0.353	0.502	6.98394e-07															IL7	2.02262e-11	-1.2011	0.066	0.15	3.42854e-07
SH3D19	3.31387e-21	-0.539863	0.377	0.5	5.61734e-17															ESYT2	4.1823e-11	-0.450382	0.248	0.384	7.08941e-07															HYDIN	2.06038e-11	-1.98563	0.022	0.084	3.49255e-07
WDFY3	3.6074e-21	-0.528293	0.267	0.396	6.1149e-17															ENSCHIG00000017451	4.25445e-11	1.17766	0.231	0.139	7.21172e-07															CSF2RB	2.06268e-11	2.38393	0.044	0.006	3.49645e-07
PLIN3	3.8695e-21	0.953449	0.3	0.198	6.55919e-17															KDM2A	4.49331e-11	-0.420451	0.371	0.511	7.61662e-07															SLC18B1	2.10592e-11	-0.958514	0.12	0.216	3.56974e-07
CEP162	3.9496e-21	-0.967202	0.095	0.186	6.69496e-17															RELB	4.52952e-11	-1.24539	0.035	0.105	7.67799e-07															GOLIM4	2.17552e-11	-0.602585	0.278	0.398	3.68773e-07
NEK11	4.42673e-21	-0.834492	0.13	0.231	7.50376e-17															C1orf141	4.80412e-11	-4.62733	0.003	0.046	8.14347e-07															FAM83B	2.26669e-11	-1.30368	0.06	0.141	3.84226e-07
PPM1B	4.58048e-21	-0.510731	0.374	0.499	7.76436e-17															BBS4	4.94053e-11	-0.73247	0.153	0.261	8.3747e-07															SORBS1	2.26977e-11	-0.412149	0.741	0.794	3.84749e-07
KLF9	4.74338e-21	-1.01049	0.077	0.163	8.0405e-17															F2RL2	5.06996e-11	1.96984	0.088	0.03	8.59409e-07															MKKS	2.30159e-11	-0.978038	0.117	0.215	3.90142e-07
SPINT2	5.3035e-21	-0.497545	0.274	0.401	8.98996e-17															SDC4	5.1321e-11	-0.804073	0.077	0.166	8.69943e-07															PARP8	2.35346e-11	-0.745889	0.18	0.293	3.98934e-07
VDAC3	5.49407e-21	-1.71042	0.027	0.09	9.313e-17															EBF4	5.19164e-11	-0.836676	0.076	0.165	8.80034e-07															ARPC1B	2.48625e-11	1.36747	0.125	0.053	4.21445e-07
EPM2AIP1	6.9406e-21	1.87349	0.079	0.024	1.1765e-16															GNAI1	5.2463e-11	1.52699	0.099	0.036	8.893e-07															ZNF618	2.60977e-11	-1.24588	0.076	0.162	4.42382e-07
ZNF438	7.43678e-21	-1.04804	0.122	0.217	1.26061e-16															MTA3	5.30841e-11	-0.409202	0.343	0.485	8.99828e-07															LUC7L3	2.69991e-11	0.802749	0.434	0.331	4.57661e-07
PPP2R2A	7.677e-21	-0.49883	0.422	0.544	1.30133e-16															CNTN1	5.61518e-11	1.96401	0.094	0.034	9.51828e-07															CAMK4	2.73818e-11	0.810842	0.204	0.11	4.64148e-07
SORBS2	7.98122e-21	-0.674087	0.308	0.421	1.3529e-16															DDI2	5.71629e-11	-0.743891	0.148	0.254	9.68968e-07															UTP3	2.93528e-11	2.02306	0.057	0.012	4.97559e-07
PDE6A	8.26824e-21	2.86082	0.049	0.008	1.40155e-16															EYA3	5.7703e-11	-0.414507	0.304	0.444	9.78124e-07															ENSCHIG00000006738	3.09398e-11	1.74188	0.098	0.036	5.24461e-07
IL4I1	9.1535e-21	2.52983	0.051	0.009	1.55161e-16															KDM5A	5.88663e-11	-0.434901	0.321	0.458	9.97843e-07															SEC61A1	3.26474e-11	1.11813	0.167	0.083	5.53406e-07
ENSCHIG00000025435	1.00138e-20	-0.587978	0.182	0.297	1.69744e-16															ADM	6.25865e-11	1.80845	0.121	0.052	1.0609e-06															EIF4EBP1	3.36967e-11	1.13078	0.097	0.034	5.71192e-07
DSG4	1.04776e-20	4.19291	0.036	0.003	1.77606e-16															INPP4B	6.3169e-11	0.847694	0.363	0.272	1.07078e-06															OCLN	3.6101e-11	2.0034	0.063	0.015	6.11948e-07
ENSCHIG00000024071	1.31657e-20	3.04444	0.042	0.005	2.23171e-16															SLC22A23	6.44627e-11	-0.372624	0.432	0.58	1.09271e-06															SLC16A4	3.84315e-11	2.69675	0.04	0.005	6.51453e-07
BBS4	1.3312e-20	-0.710017	0.156	0.261	2.25652e-16															ITSN1	6.81347e-11	1.29528	0.261	0.173	1.15495e-06															MAP2	3.84518e-11	-0.952595	0.086	0.175	6.51797e-07
IKZF2	1.50555e-20	0.53654	0.62	0.555	2.55206e-16															ENSCHIG00000010380	6.88611e-11	2.41481	0.059	0.014	1.16726e-06															LRRC8C	3.87076e-11	1.05867	0.15	0.071	6.56133e-07
ENSCHIG00000007393	1.64691e-20	0.854872	0.303	0.202	2.79168e-16															CPPED1	7.2894e-11	-0.846133	0.127	0.227	1.23563e-06															WDR19	3.9585e-11	-1.19525	0.094	0.183	6.71005e-07
CERS4	1.65426e-20	-1.8834	0.017	0.072	2.80414e-16															CLINT1	7.30945e-11	1.05009	0.34	0.259	1.23903e-06															SLITRK6	4.03662e-11	3.05625	0.034	0.002	6.84248e-07
ENSCHIG00000023017	1.65698e-20	1.17386	0.176	0.092	2.80874e-16															USP22	7.32335e-11	1.09175	0.247	0.155	1.24138e-06															ITGA2	4.16087e-11	-0.828579	0.079	0.168	7.0531e-07
AUTS2	1.8263e-20	-1.51977	0.028	0.09	3.09576e-16															USP24	7.61183e-11	-0.367119	0.446	0.593	1.29028e-06															SLC5A1	4.16436e-11	4.02791	0.029	0.001	7.05901e-07
EPS8	1.83931e-20	-0.392084	0.47	0.594	3.11782e-16															VPS39	7.80678e-11	-0.875522	0.073	0.159	1.32333e-06															LAPTM5	4.22848e-11	2.61042	0.064	0.017	7.1677e-07
KLF12	1.84329e-20	1.05037	0.206	0.115	3.12456e-16															SMYD2	7.87452e-11	1.46607	0.113	0.046	1.33481e-06															NECTIN3	4.30006e-11	-0.779286	0.155	0.261	7.28903e-07
FAT1	1.8665e-20	1.08514	0.201	0.113	3.1639e-16															AVL9	8.28656e-11	-0.500196	0.21	0.33	1.40465e-06															ENSCHIG00000002451	4.32341e-11	3.62068	0.032	0.002	7.32861e-07
YAF2	1.93395e-20	0.858834	0.301	0.196	3.27823e-16															EIF4E3	8.4733e-11	-1.1565	0.031	0.098	1.43631e-06															RPL31	4.41037e-11	1.4909	0.165	0.085	7.47601e-07
DOCK9	2.08856e-20	-0.79734	0.171	0.275	3.54033e-16															ENSCHIG00000025608	8.53822e-11	-1.73396	0.014	0.068	1.44731e-06															SH3D19	4.63254e-11	-0.342663	0.631	0.729	7.85263e-07
TSC22D1	2.18057e-20	1.00979	0.207	0.117	3.69629e-16															CDC27	8.6084e-11	-0.871497	0.101	0.194	1.45921e-06															SLC35F1	4.63901e-11	-0.793183	0.087	0.181	7.86359e-07
ZNF827	2.21629e-20	-0.491538	0.386	0.504	3.75683e-16															MAU2	8.97223e-11	-0.558325	0.171	0.281	1.52088e-06															WDR72	4.64564e-11	0.751283	0.34	0.227	7.87483e-07
NME7	2.39893e-20	-0.644022	0.27	0.382	4.06642e-16															HNRNPK	9.04159e-11	-0.385008	0.195	0.321	1.53264e-06															PRKCH	4.77625e-11	0.69211	0.339	0.229	8.09623e-07
APLF	2.44403e-20	-1.14734	0.083	0.167	4.14288e-16															DYNC2H1	9.27337e-11	-0.511772	0.231	0.355	1.57193e-06															ZDHHC1	5.15687e-11	-1.77568	0.025	0.087	8.74141e-07
TARS1	2.45117e-20	1.31683	0.138	0.064	4.15498e-16															CCDC146	9.39204e-11	-1.55598	0.044	0.116	1.59204e-06															DNAAF11	5.18281e-11	-3.08001	0.008	0.057	8.78538e-07
GFPT1	2.47699e-20	0.802649	0.36	0.258	4.19875e-16															CACNA2D1	9.41234e-11	-0.788329	0.094	0.189	1.59549e-06															IRX3	5.30654e-11	1.16184	0.144	0.067	8.99511e-07
ARID4B	2.5252e-20	-0.531211	0.303	0.426	4.28047e-16															NMT1	1.02941e-10	-0.704967	0.107	0.205	1.74495e-06															GPM6A	5.70468e-11	-1.59135	0.027	0.09	9.67e-07
KLHDC2	2.6374e-20	-0.727489	0.178	0.284	4.47066e-16															SLC35B3	1.07584e-10	-1.20648	0.056	0.133	1.82365e-06															TMEM266	5.94058e-11	1.7515	0.056	0.012	1.00699e-06
UHRF2	2.69664e-20	-0.633955	0.254	0.37	4.57107e-16															ENSCHIG00000021511	1.0891e-10	-1.6622	0.029	0.092	1.84614e-06															GTF2I	5.94247e-11	-0.436263	0.408	0.526	1.00731e-06
GPATCH8	2.70492e-20	-0.493492	0.391	0.512	4.5851e-16															KIF6	1.09106e-10	-2.37368	0.013	0.065	1.84946e-06															ENSCHIG00000018248	6.0644e-11	2.34091	0.047	0.008	1.02798e-06
VPS13C	2.94112e-20	-0.55615	0.367	0.487	4.9855e-16															SLC24A5	1.17006e-10	2.24657	0.062	0.015	1.98336e-06															TEAD1	6.57757e-11	-0.450271	0.639	0.738	1.11496e-06
SPIRE1	2.95539e-20	0.982571	0.205	0.115	5.00968e-16															BAG3	1.18559e-10	1.93716	0.075	0.023	2.0097e-06															TMTC2	6.69613e-11	0.56984	0.36	0.244	1.13506e-06
PPP1R12A	3.26904e-20	0.464976	0.622	0.55	5.54135e-16															SAMD12	1.23433e-10	0.476413	0.721	0.698	2.09232e-06															ENSCHIG00000013806	6.94145e-11	3.58754	0.035	0.003	1.17664e-06
CLMN	3.30038e-20	-0.388355	0.555	0.679	5.59447e-16															ANGPTL2	1.24184e-10	2.64682	0.083	0.028	2.10504e-06															TTC26	7.0171e-11	-0.957968	0.035	0.104	1.18947e-06
HACL1	3.35609e-20	-0.929578	0.101	0.191	5.68891e-16															ADGRF5	1.25819e-10	4.10137	0.032	0.002	2.13276e-06															NME2	7.14969e-11	1.95369	0.062	0.015	1.21194e-06
ZCCHC4	3.45984e-20	-0.89248	0.12	0.215	5.86477e-16															PRR5L	1.2696e-10	-0.619938	0.129	0.236	2.1521e-06															TMEM171	7.32573e-11	3.13077	0.035	0.003	1.24178e-06
NCMAP	3.69074e-20	1.1508	0.124	0.054	6.25618e-16															KIF1B	1.27129e-10	-0.266293	0.493	0.639	2.15496e-06															ENSCHIG00000024151	7.481e-11	1.72737	0.071	0.02	1.2681e-06
ENSCHIG00000013806	3.74711e-20	2.48613	0.061	0.015	6.35172e-16															ELOVL6	1.33869e-10	-0.616945	0.189	0.307	2.26921e-06															SMCHD1	7.60294e-11	-0.526088	0.328	0.448	1.28878e-06
KCNIP3	3.77022e-20	4.2076	0.033	0.002	6.3909e-16															ATXN10	1.37027e-10	-0.439035	0.256	0.389	2.32275e-06															ENSCHIG00000010380	7.66194e-11	2.84599	0.048	0.009	1.29878e-06
RASGEF1A	4.42774e-20	2.57356	0.053	0.011	7.50546e-16															ENSCHIG00000011875	1.40049e-10	-0.765502	0.117	0.215	2.37396e-06															LPCAT4	8.05298e-11	2.08362	0.075	0.023	1.36506e-06
CTNNAL1	5.63823e-20	1.76405	0.064	0.016	9.55736e-16															EREG	1.44893e-10	-1.11651	0.072	0.155	2.45609e-06															AHI1	8.59131e-11	-0.43608	0.321	0.447	1.45631e-06
ENSCHIG00000010961	5.7119e-20	3.43861	0.039	0.004	9.68225e-16															ARHGAP12	1.4847e-10	-0.327866	0.399	0.556	2.51671e-06															MTUS1	8.72385e-11	0.935571	0.201	0.109	1.47878e-06
KDM5B	5.85013e-20	-0.563124	0.365	0.475	9.91656e-16															SRRM1	1.49688e-10	-0.437641	0.273	0.41	2.53736e-06															NUCB2	8.99733e-11	1.05303	0.095	0.034	1.52514e-06
SUSD1	6.00197e-20	4.34322	0.031	0.001	1.01739e-15															SPICE1	1.52775e-10	-0.316714	0.306	0.447	2.58969e-06															ENSCHIG00000022487	9.08364e-11	1.42564	0.128	0.057	1.53977e-06
ENSCHIG00000006431	6.43615e-20	-3.81206	0.005	0.047	1.09099e-15															ATP6V0A1	1.55526e-10	-0.773191	0.106	0.2	2.63633e-06															SH3BP5	9.70174e-11	0.697829	0.204	0.111	1.64454e-06
CSNK1D	6.59098e-20	-0.870359	0.118	0.212	1.11724e-15															METTL9	1.59652e-10	-0.582136	0.257	0.379	2.70625e-06															FDFT1	9.70523e-11	1.37734	0.08	0.026	1.64513e-06
MBTD1	6.94298e-20	-0.855182	0.151	0.25	1.17691e-15															MARK1	1.60653e-10	-0.457653	0.395	0.533	2.72323e-06															TBC1D19	1.05135e-10	-0.934697	0.128	0.222	1.78214e-06
ENSCHIG00000013354	7.08876e-20	3.74244	0.037	0.004	1.20162e-15															TNKS	1.6167e-10	-0.422965	0.353	0.491	2.74047e-06															ENSCHIG00000011333	1.07437e-10	0.641237	0.352	0.238	1.82116e-06
MRPL17	8.37131e-20	3.15162	0.041	0.005	1.41902e-15															MAPKBP1	1.61761e-10	-1.14785	0.057	0.134	2.742e-06															GRAMD2B	1.08131e-10	-0.519112	0.262	0.379	1.83294e-06
KDM3B	8.44298e-20	-0.668039	0.162	0.269	1.43117e-15															LPCAT2	1.67037e-10	-0.898727	0.052	0.129	2.83145e-06															PPP2R5C	1.12535e-10	-0.665452	0.267	0.374	1.90758e-06
CAB39L	8.98118e-20	-0.763239	0.183	0.289	1.5224e-15															DSC2	1.6748e-10	-0.989762	0.06	0.139	2.83896e-06															ITPKB	1.13936e-10	0.948769	0.26	0.16	1.93132e-06
TECPR2	9.86229e-20	-0.661676	0.218	0.328	1.67176e-15															TCTN2	1.68418e-10	-1.6432	0.018	0.075	2.85486e-06															ENSCHIG00000015326	1.14279e-10	2.3125	0.049	0.009	1.93715e-06
TFAP2A	1.07483e-19	-0.461001	0.333	0.46	1.82194e-15															FAM83B	1.71386e-10	-1.07219	0.056	0.133	2.90516e-06															ENSCHIG00000020673	1.16884e-10	2.13447	0.052	0.011	1.98129e-06
S100A2	1.34153e-19	1.43885	0.168	0.089	2.27403e-15															ENSCHIG00000020774	1.77887e-10	-0.414336	0.313	0.448	3.01537e-06															PREX2	1.19576e-10	-0.871543	0.067	0.15	2.02694e-06
RNF169	1.37724e-19	0.57925	0.528	0.45	2.33456e-15															ENSCHIG00000021320	1.8934e-10	-1.11493	0.065	0.145	3.20951e-06															ENSCHIG00000007393	1.20134e-10	0.855985	0.308	0.204	2.03639e-06
ENSCHIG00000023871	1.51405e-19	-2.18019	0.015	0.066	2.56647e-15															DPYD	1.89569e-10	-0.36374	0.686	0.802	3.21339e-06															MTCL1	1.22563e-10	-1.05925	0.145	0.241	2.07757e-06
NOL11	1.67061e-19	-1.06667	0.077	0.158	2.83185e-15															SACM1L	1.90124e-10	-0.438954	0.191	0.308	3.22279e-06															ZBED5	1.25724e-10	-1.30389	0.035	0.101	2.13115e-06
MLF1	1.70727e-19	-0.694748	0.206	0.316	2.89399e-15															CEP162	1.92898e-10	-0.534664	0.118	0.22	3.26982e-06															UACA	1.35578e-10	-0.684032	0.248	0.36	2.29818e-06
SH3RF1	1.89939e-19	0.5388	0.395	0.283	3.21966e-15															DNAJC16	2.01925e-10	-0.920088	0.063	0.142	3.42284e-06															SOX5	1.37099e-10	0.68149	0.255	0.153	2.32397e-06
NECTIN3	1.90792e-19	-1.11725	0.066	0.144	3.23411e-15															MFN1	2.02673e-10	-0.48309	0.203	0.325	3.43552e-06															DBX2	1.41131e-10	-1.72736	0.036	0.102	2.39231e-06
CKAP2L	1.92581e-19	-3.38896	0.004	0.044	3.26444e-15															ENSCHIG00000017954	2.0967e-10	-0.607078	0.112	0.209	3.55411e-06															LBP	1.52401e-10	3.10953	0.039	0.005	2.58335e-06
EDEM3	2.16108e-19	0.757841	0.284	0.184	3.66324e-15															CCDC138	2.13989e-10	-0.643333	0.149	0.255	3.62732e-06															ENSCHIG00000009185	1.52593e-10	3.28984	0.034	0.003	2.5866e-06
SLC36A1	2.27431e-19	1.3154	0.149	0.075	3.85518e-15															PHF21B	2.21058e-10	3.81337	0.04	0.005	3.74716e-06															PXDN	1.76225e-10	-0.930026	0.081	0.166	2.9872e-06
ERC2	2.39529e-19	2.69943	0.044	0.007	4.06026e-15															SETD5	2.2402e-10	-0.411943	0.34	0.478	3.79737e-06															ENSCHIG00000023411	1.7659e-10	2.07242	0.039	0.005	2.99338e-06
NKD2	2.89548e-19	0.873248	0.259	0.165	4.90812e-15															SAP130	2.26184e-10	-0.693379	0.101	0.194	3.83405e-06															MSRB3	1.7766e-10	-0.346185	0.699	0.794	3.01152e-06
HP1BP3	3.00475e-19	-0.634688	0.208	0.315	5.09335e-15															DHX40	2.29836e-10	-0.642261	0.112	0.207	3.89595e-06															VDR	1.85204e-10	0.737165	0.311	0.207	3.13939e-06
RUSC2	3.14767e-19	1.09903	0.171	0.091	5.33562e-15															ACBD5	2.30956e-10	-0.852215	0.079	0.165	3.91493e-06															STC2	1.85943e-10	-1.97342	0.014	0.066	3.15191e-06
SLC20A2	3.38025e-19	0.983603	0.322	0.225	5.72987e-15															CPNE1	2.44207e-10	-0.342689	0.273	0.407	4.13955e-06															TMOD3	1.92459e-10	0.84252	0.236	0.139	3.26238e-06
ENSCHIG00000024945	3.49395e-19	2.40906	0.05	0.01	5.92259e-15															SMCHD1	2.5191e-10	-0.333909	0.293	0.425	4.27013e-06															CACHD1	1.95421e-10	0.630174	0.357	0.254	3.31258e-06
SRD5A2	3.60675e-19	1.77159	0.09	0.033	6.1138e-15															IFT52	2.58594e-10	-1.37893	0.027	0.088	4.38342e-06															ENSCHIG00000021837	2.03034e-10	1.61864	0.085	0.029	3.44163e-06
PER2	4.31533e-19	-0.76069	0.096	0.184	7.31492e-15															FCHSD2	2.62704e-10	1.16492	0.282	0.198	4.45309e-06															NKAIN3	2.05845e-10	-0.678193	0.282	0.387	3.48927e-06
TMEM163	4.41415e-19	-1.61284	0.035	0.097	7.48243e-15															MATR3	2.64954e-10	-0.456719	0.238	0.364	4.49124e-06															NDRG2	2.14631e-10	1.87676	0.07	0.021	3.63821e-06
ENSCHIG00000019039	4.50434e-19	0.667049	0.321	0.213	7.63531e-15															RCAN1	2.68243e-10	-0.3417	0.344	0.482	4.54698e-06															ENSCHIG00000011554	2.35294e-10	1.54399	0.069	0.02	3.98847e-06
ATL3	4.53241e-19	-0.553154	0.254	0.365	7.68289e-15															MTMR6	2.76564e-10	-0.933531	0.065	0.144	4.68804e-06															PRKG2	2.454e-10	2.89686	0.042	0.007	4.15978e-06
WRNIP1	4.61282e-19	1.26025	0.134	0.063	7.81919e-15															MAL2	2.82216e-10	-0.566945	0.1	0.194	4.78385e-06															ENSCHIG00000020192	2.5188e-10	1.80775	0.072	0.022	4.26962e-06
C1GALT1	4.86315e-19	0.97092	0.159	0.08	8.24353e-15															TBCEL	2.97801e-10	-0.776552	0.075	0.159	5.04803e-06															SLC38A3	2.55848e-10	2.36469	0.042	0.007	4.33689e-06
ENSCHIG00000011424	4.89717e-19	4.58612	0.027	0	8.30119e-15															NCOA6	3.06348e-10	-0.272827	0.377	0.523	5.1929e-06															ZNF830	2.59465e-10	3.33792	0.035	0.004	4.39819e-06
ABCG1	4.92094e-19	-2.64923	0.005	0.046	8.34149e-15															TFCP2	3.13719e-10	-0.724083	0.159	0.262	5.31785e-06															NPAS2	2.70382e-10	1.12631	0.129	0.058	4.58325e-06
DCTN2	4.98692e-19	-0.955125	0.082	0.164	8.45332e-15															TSTD2	3.14472e-10	-1.15293	0.049	0.121	5.33061e-06															TCTN2	2.75658e-10	-1.20276	0.046	0.116	4.67267e-06
SLC17A5	5.15776e-19	0.949477	0.167	0.087	8.74291e-15															NAA50	3.14494e-10	-1.02602	0.073	0.153	5.33098e-06															SPCS1	2.89946e-10	2.02173	0.056	0.014	4.91488e-06
BPHL	5.28774e-19	-0.839121	0.104	0.193	8.96325e-15															MACO1	3.17527e-10	-0.566574	0.173	0.283	5.38239e-06															GOLGA4	2.91449e-10	0.639418	0.439	0.344	4.94036e-06
HBP1	5.29573e-19	-0.536202	0.245	0.362	8.97679e-15															CALR	3.20299e-10	1.36243	0.185	0.104	5.42939e-06															PER3	2.92669e-10	-1.20588	0.044	0.113	4.96103e-06
KIAA0586	5.40936e-19	-0.859232	0.11	0.2	9.1694e-15															ENSCHIG00000025454	3.24479e-10	1.13453	0.229	0.14	5.50024e-06															IFT122	3.00743e-10	-1.09432	0.071	0.149	5.0979e-06
DDX4	5.62472e-19	3.43468	0.032	0.002	9.53447e-15															TMEM59	3.36381e-10	-0.3992	0.32	0.46	5.70199e-06															MCTP2	3.0939e-10	-1.06551	0.089	0.174	5.24447e-06
CA8	5.70175e-19	-0.725282	0.203	0.307	9.66504e-15															DYNC2I2	3.47402e-10	-0.610358	0.111	0.206	5.88881e-06															RORA	3.10248e-10	-0.627019	0.427	0.523	5.25901e-06
GPHN	5.77309e-19	0.354747	0.8	0.739	9.78596e-15															CELF2	3.5824e-10	0.98991	0.274	0.179	6.07252e-06															CRTC3	3.14419e-10	-0.842289	0.116	0.207	5.32972e-06
MALL	5.81568e-19	-2.41081	0.012	0.058	9.85816e-15															CENPH	3.59763e-10	-1.45784	0.015	0.067	6.09835e-06															NBEA	3.22938e-10	0.64495	0.47	0.362	5.47412e-06
SLC44A1	5.89288e-19	-0.520287	0.33	0.449	9.98902e-15															KIAA0753	3.66864e-10	-0.641983	0.185	0.292	6.21871e-06															ARNT2	3.244e-10	-2.10869	0.029	0.088	5.4989e-06
TUBE1	6.10556e-19	-1.24513	0.069	0.144	1.03495e-14															NOL11	3.80306e-10	-0.984137	0.081	0.166	6.44656e-06															SEMA5A	3.25246e-10	-0.955773	0.093	0.179	5.51324e-06
CDS1	6.20047e-19	-0.760983	0.111	0.203	1.05104e-14															ENSCHIG00000012828	3.80929e-10	-3.09045	0.005	0.046	6.45713e-06															SUCO	3.28863e-10	0.710189	0.402	0.303	5.57455e-06
SLF2	6.22411e-19	-0.610398	0.203	0.312	1.05505e-14															PARN	3.81612e-10	-0.486671	0.21	0.328	6.4687e-06															DDX17	3.37784e-10	-0.250788	0.684	0.805	5.72578e-06
WWTR1	6.61697e-19	-0.437258	0.528	0.625	1.12164e-14															QRICH1	3.82629e-10	-0.640774	0.184	0.292	6.48594e-06															PDZD2	3.57238e-10	1.33896	0.137	0.066	6.05554e-06
ENSCHIG00000025943	7.12562e-19	1.19766	0.148	0.074	1.20786e-14															RBBP4	3.88299e-10	-1.03378	0.065	0.143	6.58205e-06															TIAM2	3.6417e-10	-1.29847	0.045	0.114	6.17304e-06
STK4	8.03134e-19	-0.568429	0.255	0.366	1.36139e-14															AUTS2	3.96164e-10	-0.925599	0.046	0.118	6.71538e-06															TSPAN12	3.71735e-10	1.3513	0.074	0.023	6.30129e-06
ENSCHIG00000023562	8.13686e-19	-1.0593	0.066	0.142	1.37928e-14															YLPM1	3.99348e-10	-0.497313	0.245	0.368	6.76934e-06															ENSCHIG00000012976	3.86149e-10	1.56504	0.122	0.056	6.54561e-06
ZNF12	8.17702e-19	-1.84465	0.022	0.077	1.38609e-14															EFHD1	4.19867e-10	0.982888	0.177	0.095	7.11717e-06															FOSL2	3.93755e-10	-0.879995	0.112	0.201	6.67454e-06
POGLUT3	8.51929e-19	-0.803218	0.122	0.215	1.4441e-14															PSAT1	4.36099e-10	2.6911	0.053	0.012	7.39231e-06															FOSB	4.0241e-10	-3.02524	0.008	0.053	6.82126e-06
SPICE1	8.58771e-19	-0.607066	0.216	0.325	1.4557e-14															ENSCHIG00000025708	4.36866e-10	-0.85858	0.045	0.117	7.40532e-06															SLC12A7	4.07073e-10	1.07648	0.132	0.061	6.90029e-06
TAF1A	8.64322e-19	-1.24088	0.049	0.118	1.46511e-14															POLG2	4.66523e-10	-0.406276	0.122	0.223	7.90804e-06															ENSCHIG00000017508	4.13537e-10	3.27396	0.036	0.004	7.00986e-06
ENSCHIG00000011806	8.90357e-19	-1.41164	0.036	0.098	1.50924e-14															ESRP1	4.66653e-10	-0.363612	0.318	0.455	7.91023e-06															BRAF	4.19541e-10	-0.44357	0.443	0.552	7.11163e-06
EFEMP1	9.13106e-19	2.00168	0.072	0.023	1.54781e-14															FOSB	4.68829e-10	-3.54358	0.003	0.042	7.94712e-06															RASL12	4.2322e-10	-0.508622	0.132	0.233	7.174e-06
EXOC2	9.42964e-19	-0.446956	0.302	0.424	1.59842e-14															CELF1	5.08209e-10	-0.826269	0.066	0.146	8.61465e-06															ENSCHIG00000013131	4.23385e-10	5.36027	0.026	0.001	7.17679e-06
LCORL	9.4338e-19	0.48476	0.562	0.47	1.59912e-14															HEATR1	5.25879e-10	-0.923187	0.08	0.163	8.91417e-06															SLC22A23	4.2495e-10	1.64175	0.076	0.025	7.20332e-06
ENSCHIG00000021268	9.712e-19	3.46039	0.035	0.004	1.64628e-14															ENSCHIG00000012892	5.33604e-10	-0.264979	0.588	0.722	9.04512e-06															ZNF532	4.29978e-10	-0.644325	0.194	0.299	7.28856e-06
KRT7	9.89492e-19	-0.641314	0.13	0.228	1.67729e-14															IFIH1	5.41197e-10	-0.983264	0.073	0.153	9.17382e-06															NEDD9	4.36405e-10	-0.483701	0.495	0.6	7.3975e-06
GULP1	1.00344e-18	-0.539364	0.296	0.414	1.70093e-14															ARMC3	5.776e-10	-3.05942	0.006	0.048	9.79091e-06															LRP12	4.37523e-10	-0.741018	0.179	0.279	7.41645e-06
RHOF	1.01306e-18	1.9374	0.072	0.023	1.71723e-14															CSPP1	5.80144e-10	-0.594433	0.208	0.32	9.83402e-06															ENSCHIG00000005750	4.40257e-10	-1.10056	0.091	0.175	7.4628e-06
IFT74	1.02653e-18	-0.810298	0.121	0.213	1.74007e-14															RUFY3	5.99308e-10	-0.608205	0.241	0.358	1.01589e-05															ENSCHIG00000017227	4.41592e-10	4.08506	0.028	0.001	7.48543e-06
ARHGAP8	1.161e-18	-1.21817	0.043	0.11	1.96801e-14															CCDC38	6.07448e-10	2.03002	0.054	0.012	1.02968e-05															ENSCHIG00000021268	4.42182e-10	3.57917	0.029	0.002	7.49543e-06
ZNF362	1.19427e-18	-2.12025	0.014	0.062	2.02441e-14															LRRC36	6.19633e-10	-1.37355	0.027	0.086	1.05034e-05															PHF3	4.71458e-10	0.545914	0.483	0.382	7.99168e-06
PDZD2	1.22384e-18	2.39028	0.052	0.011	2.07452e-14															BCAS3	6.19944e-10	-0.354012	0.453	0.594	1.05087e-05															RASGRP1	4.89839e-10	1.47399	0.087	0.032	8.30326e-06
CGNL1	1.32365e-18	-0.618856	0.209	0.315	2.24372e-14															ARMC9	6.24939e-10	-0.578924	0.104	0.196	1.05933e-05															AGBL2	5.22417e-10	-1.70025	0.033	0.095	8.85549e-06
SDSL	1.34976e-18	8.14487	0.025	0	2.28797e-14															TBC1D4	6.27908e-10	0.984404	0.173	0.093	1.06437e-05															CCNY	5.25886e-10	0.653884	0.399	0.298	8.91429e-06
HSP90AA1	1.45415e-18	1.21992	0.153	0.078	2.46493e-14															UCHL3	6.3914e-10	1.04215	0.231	0.142	1.08341e-05															ENSCHIG00000013287	5.72224e-10	1.6645	0.048	0.01	9.69978e-06
IVNS1ABP	1.50948e-18	0.810303	0.394	0.305	2.55871e-14															NTN1	6.45771e-10	-0.768396	0.101	0.193	1.09465e-05															MRGPRF	6.2556e-10	4.45272	0.032	0.003	1.06039e-05
CDON	1.53004e-18	-0.615627	0.235	0.341	2.59358e-14															HADHB	6.56617e-10	-0.874346	0.061	0.138	1.11303e-05															LRP2	6.65988e-10	-1.75224	0.036	0.098	1.12892e-05
ENSCHIG00000023276	1.67011e-18	1.07167	0.157	0.08	2.83101e-14															FAM20C	6.83192e-10	2.25347	0.062	0.017	1.15808e-05															SIGIRR	6.75519e-10	2.78078	0.037	0.005	1.14507e-05
EHHADH	1.79475e-18	-1.19855	0.064	0.137	3.04228e-14															ENSCHIG00000002918	7.00939e-10	1.65175	0.101	0.041	1.18816e-05															CDON	6.76537e-10	0.535111	0.199	0.111	1.1468e-05
ANKRD28	1.82229e-18	-0.506464	0.429	0.538	3.08897e-14															FBXO8	7.09789e-10	-0.7437	0.077	0.161	1.20316e-05															KDM5B	7.0562e-10	-0.547257	0.292	0.394	1.1961e-05
ENSCHIG00000019761	1.886e-18	-0.555031	0.288	0.4	3.19696e-14															SETD2	7.10007e-10	-0.395763	0.247	0.369	1.20353e-05															CFAP61	7.25772e-10	-1.45371	0.032	0.093	1.23026e-05
PRAG1	1.88726e-18	-1.01112	0.081	0.162	3.1991e-14															PLCL1	7.19087e-10	3.17936	0.04	0.006	1.21892e-05															EPB41L1	7.3924e-10	0.848221	0.123	0.055	1.25309e-05
SSR3	1.99133e-18	1.15593	0.151	0.076	3.3755e-14															LPP	7.30363e-10	0.348945	0.921	0.914	1.23804e-05															IGF1R	7.64706e-10	-0.440148	0.66	0.738	1.29625e-05
SERPINH1	2.06312e-18	2.48555	0.044	0.008	3.49719e-14															CEACAM19	7.60201e-10	1.4468	0.085	0.03	1.28862e-05															ABHD17B	7.80482e-10	0.893199	0.181	0.098	1.323e-05
ANKRD29	2.50375e-18	-1.07364	0.041	0.106	4.2441e-14															SNX14	7.6163e-10	-0.419439	0.254	0.381	1.29104e-05															MYH2	7.85141e-10	7.92131	0.023	0	1.33089e-05
STARD13	2.68909e-18	0.738491	0.502	0.434	4.55827e-14															UBL3	7.62194e-10	-0.498731	0.097	0.187	1.292e-05															ENSCHIG00000022653	7.85141e-10	7.81831	0.023	0	1.33089e-05
SRGAP3	2.69786e-18	-2.0364	0.016	0.065	4.57315e-14															DHX9	7.73473e-10	-0.3771	0.287	0.423	1.31111e-05															PLIN3	8.13921e-10	1.09961	0.139	0.068	1.37968e-05
XXYLT1	2.79206e-18	1.13051	0.106	0.044	4.73281e-14															MTMR12	7.82453e-10	-0.467288	0.179	0.291	1.32634e-05															IRX2	8.18114e-10	0.730795	0.351	0.246	1.38679e-05
AKAP8L	2.89938e-18	-0.485023	0.253	0.369	4.91474e-14															CNOT6L	7.90187e-10	-0.401125	0.334	0.469	1.33945e-05															COA1	8.60097e-10	1.75565	0.068	0.021	1.45795e-05
ABHD12	3.01733e-18	-1.05992	0.087	0.167	5.11468e-14															AZIN1	8.06495e-10	-0.603951	0.224	0.338	1.36709e-05															TRPM3	8.6615e-10	-2.70273	0.008	0.052	1.46821e-05
HHAT	3.16174e-18	-0.715357	0.152	0.25	5.35947e-14															KIF3B	8.08054e-10	-0.768279	0.06	0.137	1.36973e-05															ENSCHIG00000012619	8.78862e-10	-1.27869	0.04	0.104	1.48976e-05
PLEKHH2	3.26717e-18	-2.13178	0.012	0.057	5.53818e-14															ENSCHIG00000027245	8.08435e-10	0.785564	0.444	0.372	1.37038e-05															LRWD1	9.13496e-10	1.78138	0.069	0.021	1.54847e-05
BANP	3.29052e-18	1.18037	0.14	0.069	5.57776e-14															NT5C3A	8.24202e-10	-1.29107	0.032	0.094	1.3971e-05															ENSCHIG00000008510	9.1604e-10	4.20521	0.029	0.002	1.55278e-05
TRIO	3.56321e-18	-0.591503	0.37	0.479	6.04e-14															ENSCHIG00000010788	8.32275e-10	1.38939	0.162	0.087	1.41079e-05															DNAI7	9.21644e-10	-0.580034	0.202	0.308	1.56228e-05
LONP2	3.82711e-18	-0.45798	0.463	0.579	6.48734e-14															ENSCHIG00000023562	8.34037e-10	-0.488392	0.151	0.259	1.41378e-05															LEPR	9.7301e-10	0.752653	0.119	0.053	1.64935e-05
FNDC3B	3.87085e-18	0.377941	0.694	0.641	6.56148e-14															ATXN7L1	8.56553e-10	-0.34333	0.378	0.522	1.45194e-05															SLC25A4	9.73068e-10	2.32544	0.043	0.008	1.64945e-05
ENSCHIG00000012554	3.91971e-18	1.61774	0.072	0.023	6.64431e-14															DEUP1	8.6263e-10	-1.41373	0.026	0.084	1.46224e-05															ENSCHIG00000022058	9.78525e-10	4.02809	0.027	0.001	1.6587e-05
RFX3	3.92974e-18	-0.624926	0.287	0.394	6.6613e-14															ENSCHIG00000007585	8.62744e-10	-0.555727	0.164	0.27	1.46244e-05															CYRIA	9.83812e-10	1.01139	0.101	0.041	1.66766e-05
ARHGEF10	4.08615e-18	-1.30879	0.041	0.104	6.92643e-14															PWWP2A	8.78885e-10	-0.456364	0.255	0.377	1.4898e-05															VWA2	9.9748e-10	-1.12279	0.043	0.109	1.69083e-05
RBM33	4.08753e-18	-0.472978	0.342	0.459	6.92877e-14															CTNNB1	8.79537e-10	-0.690898	0.104	0.194	1.4909e-05															CCDC91	1.08796e-09	0.454868	0.527	0.427	1.8442e-05
ZNF407	4.62204e-18	0.54069	0.401	0.293	7.83482e-14															EPS15	8.83614e-10	-0.359683	0.319	0.456	1.49781e-05															ENSCHIG00000022444	1.10695e-09	0.437365	0.616	0.564	1.87638e-05
ERBB2	4.68713e-18	-0.919565	0.074	0.152	7.94515e-14															BANP	8.85619e-10	1.35854	0.155	0.081	1.50121e-05															SORBS3	1.112e-09	1.21475	0.12	0.054	1.88496e-05
ENSCHIG00000009222	4.79785e-18	-2.29471	0.011	0.055	8.13283e-14															MAPK15	8.86354e-10	-2.27465	0.007	0.051	1.50246e-05															CAPN5	1.11718e-09	2.22859	0.04	0.007	1.89374e-05
SLC4A4	4.80396e-18	1.20725	0.282	0.194	8.14319e-14															SATB1	8.89849e-10	-0.309121	0.382	0.53	1.50838e-05															MAF1	1.15583e-09	1.77588	0.066	0.02	1.95924e-05
RPLP2	5.03714e-18	0.997794	0.202	0.119	8.53845e-14															ENSCHIG00000007320	8.91303e-10	-0.432591	0.569	0.685	1.51085e-05															CLASP1	1.15884e-09	-0.483118	0.309	0.414	1.96435e-05
PEX3	5.14694e-18	-1.24356	0.044	0.109	8.72458e-14															UBE4B	9.05243e-10	-0.309352	0.299	0.436	1.53448e-05															CORO1C	1.16524e-09	-0.75645	0.134	0.227	1.97519e-05
RNF215	5.19073e-18	1.83093	0.076	0.026	8.7988e-14															ENSCHIG00000011261	9.05272e-10	1.30637	0.167	0.091	1.53453e-05															TUFT1	1.17037e-09	-1.28052	0.071	0.145	1.9839e-05
STAG1	5.33341e-18	-0.372096	0.582	0.684	9.04067e-14															ERCC6	9.16295e-10	-0.599309	0.173	0.276	1.55321e-05															LAMA4	1.22737e-09	-0.816109	0.088	0.169	2.08052e-05
ND5	6.01915e-18	1.28356	0.101	0.042	1.02031e-13															SYT13	9.23842e-10	-1.04086	0.059	0.133	1.566e-05															ENSCHIG00000026673	1.26232e-09	1.20407	0.078	0.027	2.13975e-05
EDN1	6.22309e-18	4.79971	0.028	0.001	1.05488e-13															RABGAP1	9.38344e-10	-0.329132	0.419	0.573	1.59059e-05															CSF1R	1.27258e-09	3.04946	0.036	0.005	2.15715e-05
FRMD4B	6.4108e-18	0.629233	0.344	0.242	1.08669e-13															DENND4A	9.65212e-10	-0.785719	0.108	0.195	1.63613e-05															NMNAT3	1.32605e-09	0.789567	0.123	0.056	2.24779e-05
PLCL2	6.5275e-18	1.1756	0.094	0.036	1.10648e-13															TNRC6A	9.90795e-10	-0.378485	0.444	0.587	1.6795e-05															RASGEF1C	1.34669e-09	2.18601	0.056	0.015	2.28277e-05
SLC10A6	7.02596e-18	4.27787	0.029	0.002	1.19097e-13															KRT71	9.92033e-10	-2.41265	0.018	0.069	1.68159e-05															BBS7	1.38709e-09	-0.824088	0.07	0.147	2.35126e-05
FKBP11	7.12677e-18	1.70604	0.064	0.019	1.20806e-13															ZNF652	9.92364e-10	-0.4523	0.313	0.437	1.68216e-05															RPS21	1.41858e-09	1.15599	0.13	0.062	2.40463e-05
FNIP2	7.19849e-18	0.784385	0.29	0.194	1.22022e-13															WDR19	1.01424e-09	-1.05332	0.078	0.159	1.71924e-05															SCFD2	1.42759e-09	-0.765372	0.272	0.366	2.41991e-05
CACNA1C	7.27102e-18	-1.52684	0.023	0.077	1.23251e-13															TMEM231	1.02359e-09	-2.75105	0.003	0.041	1.73509e-05															IFT57	1.46059e-09	-0.64206	0.164	0.26	2.47584e-05
RNH1	7.50621e-18	1.18742	0.143	0.072	1.27238e-13															YBX3	1.04023e-09	-0.71068	0.191	0.299	1.76329e-05															RAI14	1.47211e-09	0.698934	0.38	0.279	2.49537e-05
ENSCHIG00000020422	7.63175e-18	1.12512	0.137	0.067	1.29366e-13															RABEP1	1.05238e-09	-0.409517	0.205	0.321	1.78388e-05															METRNL	1.5523e-09	2.42613	0.049	0.011	2.6313e-05
PIM1	7.87882e-18	2.2919	0.041	0.007	1.33554e-13															SDSL	1.06302e-09	5.0081	0.026	0.001	1.80192e-05															STXBP6	1.59842e-09	0.468658	0.266	0.166	2.70949e-05
BROX	8.51466e-18	-0.687681	0.13	0.221	1.44332e-13															FHAD1	1.06425e-09	-1.44542	0.025	0.082	1.80402e-05															HADHB	1.64262e-09	-1.06395	0.082	0.159	2.7844e-05
PDE7B	9.24034e-18	1.3093	0.107	0.046	1.56633e-13															BMPR1A	1.09011e-09	-0.813558	0.125	0.217	1.84785e-05															ANXA3	1.659e-09	-0.744739	0.227	0.324	2.81217e-05
RPS6	9.46713e-18	0.968579	0.155	0.08	1.60477e-13															ENSCHIG00000015776	1.09154e-09	2.294	0.056	0.014	1.85027e-05															CPLANE1	1.67796e-09	-0.763952	0.165	0.256	2.84431e-05
AGBL2	9.57728e-18	-1.59115	0.033	0.092	1.62344e-13															GALNT5	1.10138e-09	5.36166	0.028	0.001	1.86694e-05															ENSCHIG00000018041	1.70673e-09	1.54609	0.07	0.023	2.89307e-05
CCDC88A	9.88445e-18	-0.525647	0.253	0.364	1.67551e-13															EIF3H	1.10393e-09	-0.446269	0.213	0.33	1.87128e-05															FAT1	1.70902e-09	-0.488788	0.33	0.444	2.89695e-05
ENSCHIG00000020087	9.94425e-18	1.21652	0.108	0.047	1.68565e-13															PRDM5	1.10545e-09	-0.391188	0.184	0.299	1.87386e-05															CRISPLD2	1.7265e-09	1.13201	0.097	0.039	2.92658e-05
PIK3AP1	1.11079e-17	1.86003	0.053	0.013	1.8829e-13															ANKFY1	1.12802e-09	-0.55218	0.107	0.2	1.91212e-05															UBC	1.7318e-09	1.29102	0.138	0.069	2.93557e-05
RND3	1.17364e-17	1.01637	0.202	0.119	1.98943e-13															ZCCHC4	1.14611e-09	-0.730827	0.12	0.213	1.94277e-05															PLEKHA5	1.8152e-09	0.393906	0.681	0.648	3.07694e-05
CTNNB1	1.17651e-17	-0.721387	0.101	0.186	1.9943e-13															SLCO3A1	1.14853e-09	-0.76899	0.055	0.129	1.94687e-05															MYOCD	1.87797e-09	2.25354	0.065	0.02	3.18335e-05
VSIG10	1.18239e-17	-1.7877	0.011	0.054	2.00426e-13															USP48	1.16796e-09	-0.456571	0.222	0.337	1.97981e-05															HDGF	1.96881e-09	3.95377	0.028	0.002	3.33733e-05
NTNG1	1.19104e-17	-2.71481	0.012	0.056	2.01894e-13															GPR157	1.18852e-09	-1.23988	0.021	0.076	2.01465e-05															PGP	1.99261e-09	2.52926	0.04	0.007	3.37767e-05
ATP2B1	1.22894e-17	-0.541556	0.409	0.511	2.08317e-13															PARP4	1.19729e-09	-0.453819	0.201	0.313	2.02952e-05															PDLIM7	1.99917e-09	-0.58099	0.18	0.282	3.38879e-05
ENSCHIG00000003392	1.22904e-17	2.20915	0.041	0.007	2.08334e-13															DENND6A	1.21578e-09	-0.714363	0.133	0.227	2.06086e-05															CAPN8	2.04546e-09	4.51682	0.024	0.001	3.46725e-05
PPP3CA	1.33387e-17	0.408514	0.68	0.637	2.26105e-13															PRRC2B	1.21961e-09	-0.619926	0.129	0.227	2.06736e-05															ARMC2	2.09329e-09	-1.06272	0.095	0.174	3.54834e-05
EIF5B	1.34899e-17	0.768787	0.272	0.18	2.28667e-13															HACD3	1.22403e-09	-1.39025	0.04	0.104	2.07486e-05															MANBA	2.14447e-09	-1.17057	0.064	0.136	3.63509e-05
CWH43	1.37094e-17	-1.86133	0.012	0.056	2.32387e-13															ATE1	1.22872e-09	-0.428975	0.319	0.448	2.0828e-05															PLA2R1	2.23013e-09	-0.705209	0.132	0.223	3.78029e-05
ZNF830	1.42866e-17	3.08564	0.033	0.003	2.42172e-13															ENSCHIG00000025260	1.24101e-09	-0.726662	0.1	0.189	2.10364e-05															FBLIM1	2.28686e-09	-2.20514	0.013	0.059	3.87646e-05
DENND4A	1.47944e-17	-0.788184	0.131	0.22	2.5078e-13															ITCH	1.24265e-09	-0.300672	0.336	0.476	2.10641e-05															TNRC6B	2.29441e-09	-0.428253	0.461	0.567	3.88925e-05
MEP1B	1.50294e-17	3.20026	0.029	0.002	2.54763e-13															ECPAS	1.25511e-09	-0.376574	0.316	0.449	2.12754e-05															ENSCHIG00000021475	2.39367e-09	0.91921	0.115	0.052	4.05751e-05
PLEKHA7	1.69504e-17	-0.418172	0.292	0.411	2.87326e-13															PALS2	1.25974e-09	0.960766	0.28	0.191	2.13538e-05															TRPV2	2.45195e-09	1.0818	0.099	0.041	4.1563e-05
WDR35	1.72569e-17	-1.66963	0.018	0.068	2.92522e-13															PPP1R35	1.26025e-09	1.71331	0.097	0.039	2.13625e-05															ZC2HC1A	2.48251e-09	-0.886754	0.091	0.172	4.20811e-05
AQP3	1.80264e-17	4.32315	0.026	0.001	3.05566e-13															EIF4G3	1.26424e-09	-0.396308	0.321	0.455	2.14301e-05															TKT	2.60715e-09	1.33208	0.086	0.033	4.41939e-05
IFI44	1.80272e-17	-1.45812	0.037	0.096	3.05579e-13															LMTK2	1.2879e-09	-0.360775	0.268	0.397	2.18312e-05															NOTCH2	2.61398e-09	0.556177	0.471	0.371	4.43096e-05
ND6	1.90202e-17	2.8603	0.036	0.005	3.22411e-13															ZBED5	1.28952e-09	-1.04468	0.054	0.125	2.18587e-05															RPL4	2.64839e-09	1.07638	0.133	0.066	4.48928e-05
ENSCHIG00000020240	2.02799e-17	-0.467083	0.441	0.546	3.43764e-13															ABI1	1.32617e-09	-0.379767	0.239	0.361	2.24799e-05															FBXO32	2.73576e-09	0.835862	0.32	0.224	4.63739e-05
ZNF652	2.23851e-17	-0.721203	0.204	0.301	3.7945e-13															NECAP2	1.33015e-09	2.30704	0.077	0.027	2.25474e-05															GNE	2.73584e-09	0.729107	0.18	0.099	4.63753e-05
INSIG2	2.25448e-17	-0.93667	0.085	0.163	3.82157e-13															PPP4R3B	1.37265e-09	-0.341777	0.278	0.411	2.32678e-05															PTPRK	2.79112e-09	-0.324645	0.745	0.846	4.73123e-05
TMTC2	2.659e-17	-0.499481	0.503	0.599	4.50726e-13															H2AC6	1.38976e-09	3.08763	0.044	0.008	2.35578e-05															LYSMD3	2.85402e-09	1.54495	0.051	0.012	4.83786e-05
ANKRD44	2.89673e-17	-0.654687	0.209	0.312	4.91025e-13															UQCRC2	1.46403e-09	-0.863064	0.105	0.191	2.48167e-05															RAMP2	2.9098e-09	3.92285	0.03	0.003	4.93241e-05
HADHA	2.93407e-17	-1.09399	0.061	0.13	4.97354e-13															PUM2	1.49592e-09	-0.334007	0.487	0.637	2.53574e-05															CD2AP	2.91237e-09	-0.682265	0.178	0.274	4.93675e-05
DCLK2	3.06415e-17	-1.08008	0.186	0.277	5.19404e-13															EIF2AK2	1.49608e-09	-1.19442	0.055	0.126	2.53601e-05															ENSCHIG00000021073	2.92723e-09	-0.696031	0.17	0.265	4.96195e-05
RPL21	3.08573e-17	1.08225	0.159	0.086	5.23062e-13															NBEAL1	1.52768e-09	-0.415439	0.272	0.393	2.58956e-05															MYBPC3	2.92905e-09	1.04728	0.16	0.085	4.96503e-05
RAP1GDS1	3.18766e-17	0.605629	0.377	0.281	5.40341e-13															FOSL2	1.54652e-09	-1.01135	0.072	0.149	2.6215e-05															OAZ1	2.93937e-09	2.31984	0.048	0.011	4.98253e-05
ENSCHIG00000025004	3.18921e-17	-0.323888	0.452	0.581	5.40602e-13															TFAP2A	1.54869e-09	-0.351964	0.27	0.4	2.62518e-05															ACVR2A	3.02633e-09	-0.509627	0.459	0.543	5.12994e-05
TEC	3.38098e-17	1.0024	0.151	0.078	5.7311e-13															DNMBP	1.57012e-09	-0.68757	0.119	0.213	2.66152e-05															EIF1	3.03432e-09	1.70305	0.07	0.023	5.14348e-05
ANO4	3.50016e-17	2.75521	0.038	0.006	5.93313e-13															ARPP21	1.57062e-09	0.655586	0.331	0.229	2.66235e-05															DZIP1L	3.11161e-09	-1.01284	0.06	0.131	5.2745e-05
AP3S1	3.65538e-17	0.691266	0.293	0.197	6.19624e-13															PHF20L1	1.59212e-09	-0.487481	0.344	0.471	2.6988e-05															ADGRA3	3.11373e-09	-0.578589	0.331	0.432	5.27808e-05
RAB20	3.86301e-17	-1.12608	0.054	0.121	6.54819e-13															CDON	1.62087e-09	-0.445887	0.379	0.509	2.74754e-05															ENSCHIG00000017631	3.13168e-09	2.49056	0.044	0.009	5.30852e-05
NCOA2	4.02311e-17	0.328532	0.769	0.759	6.81957e-13															KLF5	1.63778e-09	-0.747772	0.131	0.225	2.7762e-05															CPSF6	3.23807e-09	-0.551522	0.219	0.317	5.48886e-05
TENT5A	4.07555e-17	1.74945	0.081	0.03	6.90847e-13															POGLUT3	1.65076e-09	-0.813583	0.106	0.193	2.7982e-05															ENSCHIG00000023561	3.28963e-09	0.912724	0.181	0.102	5.57626e-05
MPPED2	4.13208e-17	1.41102	0.072	0.024	7.00429e-13															ACSS1	1.66106e-09	1.24883	0.161	0.086	2.81567e-05															ENSCHIG00000008624	3.33878e-09	0.952014	0.09	0.036	5.65956e-05
C9orf85	4.17461e-17	0.883323	0.214	0.129	7.07638e-13															SOX6	1.66461e-09	1.71242	0.121	0.057	2.82169e-05															ABCD3	3.49117e-09	-0.485421	0.339	0.449	5.91788e-05
FBXO36	4.40538e-17	-1.28953	0.056	0.122	7.46755e-13															KDR	1.70194e-09	-2.90075	0.005	0.044	2.88496e-05															S100A2	3.50342e-09	1.15534	0.189	0.11	5.93865e-05
IFT122	4.68426e-17	-1.20645	0.044	0.106	7.9403e-13															BTBD2	1.72882e-09	-1.21651	0.031	0.091	2.93052e-05															ARHGAP32	3.64273e-09	-0.823467	0.146	0.234	6.17479e-05
WDR19	4.79831e-17	-0.970101	0.079	0.154	8.13361e-13															MCTP2	1.73821e-09	-1.63683	0.025	0.08	2.94645e-05															PHLDB2	3.6609e-09	-0.412504	0.397	0.511	6.20559e-05
CRPPA	4.8618e-17	0.428262	0.628	0.538	8.24123e-13															KDM5B	1.75341e-09	-0.335315	0.343	0.48	2.9722e-05															USP13	3.73032e-09	-1.32474	0.048	0.112	6.32327e-05
CPEB4	4.99742e-17	0.551919	0.493	0.404	8.47113e-13															ENSCHIG00000025004	1.76939e-09	-0.333063	0.423	0.563	2.9993e-05															UBE2B	3.75141e-09	-0.749314	0.135	0.222	6.35902e-05
CARF	5.26082e-17	-0.624611	0.154	0.249	8.91762e-13															SLC13A4	1.82761e-09	3.1808	0.045	0.009	3.09799e-05															ARHGAP42	3.89596e-09	-0.980064	0.147	0.234	6.60403e-05
HIVEP1	5.26977e-17	-0.566976	0.457	0.548	8.93278e-13															KIZ	1.83506e-09	-1.31395	0.051	0.119	3.11062e-05															ENSCHIG00000019039	3.93974e-09	0.640665	0.41	0.303	6.67825e-05
TTC14	5.40951e-17	-0.432307	0.243	0.356	9.16966e-13															ENSCHIG00000013131	1.83656e-09	3.57028	0.032	0.003	3.11315e-05															TNKS	3.98157e-09	-0.438682	0.457	0.559	6.74915e-05
SPATA5	5.55921e-17	0.634617	0.301	0.202	9.42342e-13															EIF2AK4	1.88543e-09	-0.327475	0.35	0.487	3.19599e-05															VASH2	4.13409e-09	1.52182	0.052	0.014	7.0077e-05
ENSCHIG00000011732	5.82487e-17	1.83245	0.065	0.02	9.87373e-13															CSF2RB	1.90741e-09	3.14925	0.032	0.003	3.23326e-05															PRLR	4.1633e-09	0.798509	0.248	0.157	7.05721e-05
DPH7	5.95895e-17	1.34821	0.111	0.051	1.0101e-12															NPL	1.93276e-09	3.24212	0.042	0.008	3.27621e-05															DZANK1	4.18353e-09	-1.55039	0.024	0.077	7.0915e-05
DPY19L1	6.32819e-17	0.841831	0.173	0.096	1.07269e-12															ZNF207	1.94215e-09	-0.323331	0.338	0.472	3.29214e-05															ENSCHIG00000014849	4.18932e-09	1.81781	0.059	0.017	7.10132e-05
NEK4	7.10544e-17	-0.789766	0.08	0.157	1.20444e-12															RCL1	1.95008e-09	-0.377317	0.178	0.292	3.30557e-05															CHST15	4.21708e-09	-0.757642	0.109	0.195	7.14837e-05
SLC12A8	7.88099e-17	1.95806	0.049	0.011	1.33591e-12															ELMO1	2.11188e-09	0.514719	0.724	0.686	3.57984e-05															STEAP2	4.21746e-09	-0.895423	0.091	0.171	7.14901e-05
AKAP13	8.04892e-17	-0.370242	0.559	0.664	1.36437e-12															CNTNAP4	2.18423e-09	-3.35155	0.003	0.039	3.70249e-05															PGAM2	4.31981e-09	1.5297	0.058	0.017	7.32251e-05
BICRAL	8.05912e-17	-0.563086	0.268	0.373	1.3661e-12															COL28A1	2.28978e-09	-2.03869	0.012	0.058	3.88141e-05															GNPTG	4.32726e-09	1.39927	0.109	0.049	7.33514e-05
SVIL	8.58442e-17	-1.13934	0.09	0.165	1.45514e-12															RNF114	2.31885e-09	-0.869894	0.066	0.142	3.93068e-05															ND6	4.39672e-09	2.35729	0.036	0.006	7.45287e-05
NOTCH3	8.61306e-17	-1.07752	0.049	0.113	1.46e-12															MTMR10	2.33656e-09	-0.560124	0.14	0.24	3.96071e-05															ENSCHIG00000013704	4.45646e-09	-2.759	0.012	0.056	7.55415e-05
RNF13	8.73069e-17	-0.546052	0.192	0.294	1.47994e-12															AQR	2.36271e-09	-0.69923	0.155	0.252	4.00504e-05															TSPAN2	4.52136e-09	-1.08731	0.06	0.129	7.66417e-05
PTPN3	9.1193e-17	-0.723534	0.156	0.248	1.54581e-12															NDUFS6	2.39338e-09	1.59687	0.088	0.033	4.05702e-05															SLC13A4	4.52325e-09	2.25345	0.05	0.012	7.66737e-05
SERPINE2	9.26053e-17	3.75753	0.04	0.007	1.56975e-12															DOP1A	2.44085e-09	-0.62687	0.153	0.252	4.13749e-05															ENSCHIG00000019835	4.56779e-09	1.25023	0.119	0.056	7.74286e-05
ENSCHIG00000012619	1.05477e-16	-1.56978	0.029	0.083	1.78795e-12															ANKAR	2.4615e-09	1.94193	0.061	0.017	4.17248e-05															IGFBP7	4.90513e-09	-0.553992	0.36	0.466	8.31469e-05
RPTOR	1.07047e-16	-0.543373	0.305	0.409	1.81455e-12															FAM107A	2.48064e-09	1.58998	0.07	0.023	4.20494e-05															RARRES1	5.07909e-09	3.00108	0.031	0.004	8.60957e-05
NOCT	1.09217e-16	3.52255	0.029	0.002	1.85134e-12															PLIN2	2.48634e-09	0.981684	0.291	0.202	4.21459e-05															PRKAA2	5.09805e-09	0.676766	0.2	0.115	8.6417e-05
SYNDIG1	1.14357e-16	1.52727	0.076	0.027	1.93847e-12															ENSCHIG00000008009	2.50763e-09	-1.39929	0.018	0.07	4.25069e-05															ENSCHIG00000003717	5.10797e-09	-0.84097	0.138	0.223	8.65851e-05
CELSR1	1.1445e-16	-0.919339	0.075	0.149	1.94004e-12															ENSCHIG00000024945	2.5481e-09	2.74201	0.046	0.01	4.31929e-05															TAOK3	5.17617e-09	0.576421	0.311	0.212	8.77412e-05
TARBP1	1.16167e-16	-0.711561	0.2	0.295	1.96915e-12															NEDD9	2.59858e-09	-0.807839	0.214	0.315	4.40486e-05															CD163	5.38698e-09	2.40607	0.057	0.017	9.13147e-05
ATG2B	1.23731e-16	-0.761589	0.152	0.241	2.09736e-12															ENSCHIG00000019664	2.66519e-09	-0.779716	0.102	0.189	4.51777e-05															CAMKK2	5.38811e-09	1.25552	0.104	0.045	9.13339e-05
PRKAG2	1.36414e-16	-0.400969	0.444	0.563	2.31236e-12															XPO5	2.67471e-09	-0.857591	0.07	0.146	4.5339e-05															CA8	5.407e-09	1.69442	0.053	0.014	9.16541e-05
NUCB2	1.36982e-16	1.10097	0.131	0.065	2.32198e-12															ACP3	2.752e-09	-1.61038	0.02	0.072	4.66492e-05															PELI2	5.4743e-09	1.5312	0.08	0.03	9.27949e-05
HIPK1	1.37275e-16	-0.497417	0.262	0.37	2.32695e-12															TJP2	2.75702e-09	-0.290593	0.332	0.466	4.67342e-05															EIF4A2	5.52362e-09	-0.624521	0.247	0.342	9.36309e-05
ATP9A	1.48737e-16	-0.647673	0.203	0.3	2.52124e-12															PPP1R16B	2.75779e-09	1.5553	0.071	0.023	4.67472e-05															LOXL3	5.53447e-09	1.14491	0.208	0.128	9.38148e-05
MFSD2A	1.51225e-16	5.39241	0.025	0.001	2.56341e-12															OSMR	2.76496e-09	-0.944674	0.088	0.168	4.68689e-05															GARS1	5.82512e-09	0.819094	0.209	0.125	9.87416e-05
F2RL2	1.53093e-16	2.43943	0.042	0.008	2.59508e-12															ENSCHIG00000021207	2.77284e-09	1.04832	0.19	0.111	4.70024e-05															GFPT1	6.15032e-09	0.752244	0.305	0.211	0.000104254
CACNB2	1.53211e-16	-0.681407	0.255	0.35	2.59709e-12															DDX10	2.78511e-09	-0.401926	0.339	0.463	4.72104e-05															MYO9A	6.41723e-09	0.479304	0.468	0.382	0.000108778
ENSCHIG00000020660	1.55729e-16	-1.26685	0.033	0.089	2.63976e-12															DENND2B	2.80486e-09	-0.413521	0.119	0.213	4.75451e-05															HS3ST2	6.84577e-09	1.28215	0.072	0.025	0.000116043
ANAPC4	1.58697e-16	-0.85149	0.064	0.134	2.69007e-12															NCOR1	2.81412e-09	-0.271538	0.452	0.596	4.77022e-05															PRRC2B	6.99824e-09	-0.773367	0.129	0.215	0.000118627
BCAS3	1.59571e-16	-0.458496	0.475	0.575	2.70489e-12															UBE4A	2.89165e-09	-0.556678	0.128	0.222	4.90163e-05															MIGA1	7.25406e-09	-0.431066	0.169	0.266	0.000122964
CPEB2	1.62625e-16	0.648975	0.306	0.209	2.75665e-12															DNAAF11	2.92332e-09	-1.74191	0.015	0.062	4.95532e-05															ENSCHIG00000022243	7.69436e-09	-0.746043	0.195	0.283	0.000130427
PIGN	1.62953e-16	-0.576153	0.234	0.335	2.76221e-12															EPS15L1	2.94992e-09	-0.670246	0.157	0.253	5.00042e-05															SNX10	7.71018e-09	1.9697	0.052	0.014	0.000130695
AGTPBP1	1.65965e-16	0.693987	0.264	0.172	2.81328e-12															TMEM41B	2.99524e-09	-0.540698	0.155	0.255	5.07723e-05															ZMYND11	7.87498e-09	-0.514486	0.28	0.38	0.000133489
KCNN2	1.75483e-16	-2.44708	0.01	0.05	2.97462e-12															TSPAN12	3.05191e-09	-0.479694	0.268	0.386	5.17329e-05															KCNIP3	8.01065e-09	3.06464	0.028	0.002	0.000135789
ZBED5	1.90817e-16	-1.22185	0.038	0.096	3.23453e-12															ADCY9	3.05246e-09	-0.584866	0.172	0.272	5.17422e-05															PSD2	8.04626e-09	-1.09272	0.029	0.085	0.000136392
LARGE1	1.99729e-16	0.593112	0.427	0.331	3.3856e-12															ENSCHIG00000014957	3.0955e-09	-0.780062	0.081	0.16	5.24718e-05															ENSCHIG00000021511	8.20244e-09	-1.10916	0.049	0.112	0.00013904
HELZ	2.04903e-16	-0.418743	0.399	0.51	3.4733e-12															TNS4	3.11209e-09	-3.18607	0.003	0.039	5.2753e-05															ENSCHIG00000012290	8.21281e-09	6.50715	0.02	0	0.000139215
AHNAK	2.11644e-16	-0.369181	0.349	0.469	3.58758e-12															PCNX4	3.27611e-09	-0.509635	0.135	0.23	5.55334e-05															SDSL	8.21281e-09	6.547	0.02	0	0.000139215
TCP11L2	2.1339e-16	-0.869832	0.086	0.162	3.61717e-12															COL26A1	3.4207e-09	2.24339	0.041	0.007	5.79842e-05															DIAPH3	8.67722e-09	-1.07951	0.05	0.114	0.000147088
DTNBP1	2.23276e-16	-0.623367	0.192	0.289	3.78475e-12															EXOSC10	3.44236e-09	-1.51899	0.028	0.084	5.83515e-05															CABCOCO1	8.88185e-09	-0.338808	0.531	0.628	0.000150556
PRPF4B	2.28992e-16	0.815623	0.295	0.207	3.88164e-12															TRPC6	3.49116e-09	1.47975	0.144	0.075	5.91787e-05															CHSY1	8.95837e-09	0.646925	0.282	0.187	0.000151853
RPS16	2.31199e-16	1.11891	0.128	0.063	3.91906e-12															PON2	3.54789e-09	-1.21194	0.06	0.129	6.01404e-05															KLHL24	8.98723e-09	-0.663418	0.18	0.27	0.000152342
PRKCI	2.36861e-16	-0.640577	0.199	0.293	4.01504e-12															ZZZ3	3.57562e-09	-0.368188	0.296	0.424	6.06104e-05															ATP6V0B	9.1027e-09	1.84131	0.07	0.025	0.0001543
SYNCRIP	2.44697e-16	0.826108	0.272	0.186	4.14786e-12															TIAL1	3.76501e-09	-0.521414	0.157	0.255	6.38207e-05															ENSCHIG00000018172	9.58681e-09	5.43958	0.022	0.001	0.000162506
SUCLA2	2.54105e-16	-0.617108	0.157	0.25	4.30733e-12															GABRB3	3.87888e-09	7.07187	0.022	0	6.57509e-05															ENSCHIG00000015664	9.60248e-09	2.22535	0.041	0.009	0.000162772
CLYBL	2.67748e-16	-0.614546	0.198	0.293	4.53859e-12															SGPP2	3.89255e-09	1.29154	0.095	0.039	6.59826e-05															GLT8D2	9.67352e-09	-1.38138	0.029	0.082	0.000163976
TAFA4	2.92078e-16	3.069	0.035	0.005	4.95102e-12															ALPK3	4.02441e-09	1.2222	0.213	0.134	6.82178e-05															SLC25A47	9.68986e-09	4.77698	0.022	0.001	0.000164253
SLC10A1	2.93717e-16	2.28271	0.042	0.008	4.97879e-12															NEK7	4.05403e-09	-0.358281	0.325	0.462	6.87199e-05															USP22	9.78661e-09	0.858438	0.214	0.131	0.000165893
NOXA1	3.00898e-16	1.05766	0.16	0.088	5.10052e-12															SLC12A7	4.09074e-09	1.17359	0.229	0.148	6.93421e-05															GPHN	1.00121e-08	0.387211	0.692	0.643	0.000169715
CHMP4A	3.10417e-16	1.59812	0.078	0.029	5.26188e-12															SLC10A7	4.09141e-09	0.819049	0.343	0.259	6.93535e-05															THBS2	1.00754e-08	-1.35126	0.036	0.093	0.000170787
SPTLC2	3.20389e-16	0.642923	0.41	0.323	5.43092e-12															ZNF438	4.24546e-09	-0.603815	0.173	0.276	7.19649e-05															HSPB1	1.01084e-08	2.65656	0.046	0.011	0.000171347
CTSD	3.28691e-16	1.14013	0.133	0.067	5.57164e-12															NXNL2	4.3347e-09	1.89609	0.047	0.01	7.34776e-05															CD47	1.06122e-08	-0.399417	0.503	0.601	0.000179888
ARMH3	3.33014e-16	-0.576121	0.238	0.338	5.64491e-12															RAB30	4.34392e-09	1.35985	0.138	0.071	7.36339e-05															ENSCHIG00000014590	1.06456e-08	0.888947	0.345	0.253	0.000180454
IFT57	3.4649e-16	-0.874501	0.114	0.194	5.87335e-12															NFATC2	4.35845e-09	-1.12816	0.043	0.107	7.388e-05															SH3RF2	1.07502e-08	-0.478704	0.227	0.331	0.000182227
F3	3.5156e-16	2.80862	0.045	0.01	5.9593e-12															SRPK2	4.39492e-09	-0.406792	0.397	0.529	7.44982e-05															FBXO21	1.09473e-08	-0.856027	0.122	0.204	0.000185568
RGS22	3.53654e-16	-2.34693	0.011	0.052	5.99478e-12															ENSCHIG00000010165	4.40359e-09	3.09818	0.071	0.024	7.46452e-05															BTBD3	1.09995e-08	-0.432313	0.255	0.363	0.000186453
NAA35	3.80998e-16	0.56706	0.417	0.325	6.45829e-12															CEP112	4.42718e-09	-0.486768	0.29	0.4	7.50451e-05															COX5B	1.10351e-08	2.44267	0.039	0.007	0.000187057
REPS1	3.95999e-16	-0.494536	0.251	0.358	6.71257e-12															DKK3	4.44521e-09	-3.00068	0.007	0.048	7.53508e-05															ENSCHIG00000022493	1.13649e-08	1.31878	0.133	0.068	0.000192647
SEMA6A	4.05749e-16	-0.640495	0.168	0.26	6.87785e-12															MED12L	4.44743e-09	-0.841581	0.108	0.194	7.53883e-05															MYO1E	1.15981e-08	-0.48884	0.434	0.527	0.0001966
CDH20	4.07914e-16	-1.54959	0.034	0.089	6.91454e-12															CELSR1	4.59935e-09	-0.772112	0.066	0.14	7.79636e-05															CHMP4A	1.16156e-08	1.73246	0.081	0.032	0.000196896
ARSB	4.10428e-16	1.14813	0.08	0.03	6.95717e-12															VPS13D	4.60242e-09	-0.300731	0.366	0.506	7.80156e-05															ECI2	1.1645e-08	0.885507	0.147	0.077	0.000197394
APPL1	4.14194e-16	-0.763853	0.116	0.198	7.02101e-12															PIEZO1	4.63359e-09	1.23796	0.135	0.068	7.8544e-05															TLE1	1.19406e-08	1.51372	0.125	0.063	0.000202405
TLE1	4.14372e-16	3.32852	0.028	0.002	7.02402e-12															CPNE3	4.63432e-09	-0.522081	0.152	0.25	7.85563e-05															CCNI	1.29299e-08	-0.871716	0.143	0.225	0.000219175
ZNF608	4.1556e-16	-1.92206	0.013	0.055	7.04415e-12															SCFD2	4.76373e-09	-0.553045	0.24	0.343	8.075e-05															ATP1B1	1.32139e-08	-0.841328	0.114	0.195	0.000223989
GCK	4.18962e-16	0.854699	0.266	0.182	7.10182e-12															ANKRD42	4.79181e-09	-0.759224	0.083	0.162	8.1226e-05															ENSCHIG00000009127	1.33559e-08	-0.805672	0.143	0.23	0.000226396
SPAG9	4.42582e-16	-0.418955	0.411	0.525	7.50221e-12															EIF4A2	4.81132e-09	-0.389977	0.23	0.346	8.15568e-05															SPTAN1	1.42118e-08	-0.998239	0.099	0.176	0.000240904
OCIAD2	4.43549e-16	-1.17476	0.049	0.111	7.5186e-12															ENSCHIG00000014177	4.82242e-09	1.54869	0.12	0.057	8.17449e-05															TAFA4	1.43723e-08	1.60368	0.051	0.014	0.000243624
CASD1	4.54705e-16	-0.420407	0.338	0.448	7.7077e-12															PTGER3	4.91315e-09	-0.701065	0.089	0.17	8.32828e-05															S100A13	1.43976e-08	-0.751904	0.062	0.13	0.000244054
MAP3K4	4.65785e-16	-0.718964	0.11	0.191	7.89551e-12															CLASP1	5.0414e-09	-0.42032	0.283	0.401	8.54568e-05															EGLN1	1.45804e-08	0.669311	0.27	0.179	0.000247152
DNHD1	4.66244e-16	1.99995	0.06	0.018	7.9033e-12															ENSCHIG00000010530	5.06705e-09	-0.50313	0.228	0.336	8.58915e-05															SLC44A1	1.47229e-08	-0.413105	0.357	0.462	0.000249568
LCP2	4.84305e-16	0.852629	0.2	0.12	8.20946e-12															ITGB6	5.11363e-09	-0.62613	0.268	0.388	8.66811e-05															ENSCHIG00000020223	1.48768e-08	-0.604314	0.306	0.398	0.000252177
RPL27	5.00696e-16	0.997115	0.151	0.081	8.4873e-12															ENSCHIG00000011680	5.14523e-09	1.03815	0.222	0.14	8.72167e-05															SLC24A3	1.49078e-08	1.25497	0.123	0.061	0.000252703
SQLE	5.40245e-16	1.54974	0.079	0.03	9.15769e-12															UBA2	5.15493e-09	-0.476036	0.105	0.193	8.73812e-05															PDXK	1.58206e-08	1.47646	0.081	0.032	0.000268174
ENSCHIG00000017781	5.86168e-16	1.38926	0.097	0.042	9.93614e-12															ZNF280D	5.16345e-09	-0.305729	0.383	0.529	8.75256e-05															CHCHD1	1.61107e-08	3.20902	0.031	0.004	0.000273092
CCN1	6.0272e-16	2.81329	0.046	0.011	1.02167e-11															ZZEF1	5.16419e-09	-0.584777	0.134	0.225	8.75382e-05															ENSCHIG00000021790	1.61509e-08	-0.46742	0.4	0.502	0.000273774
NBEA	6.18599e-16	0.575372	0.481	0.399	1.04859e-11															KLHDC2	5.17481e-09	-0.499278	0.173	0.274	8.77182e-05															HYI	1.64501e-08	2.65923	0.037	0.007	0.000278846
CSPP1	6.41099e-16	-0.488863	0.243	0.345	1.08673e-11															TM9SF4	5.17702e-09	-0.801675	0.108	0.192	8.77556e-05															AP3S1	1.66969e-08	0.692419	0.176	0.099	0.00028303
AZIN1	7.11998e-16	0.831888	0.232	0.148	1.20691e-11															ENPP5	5.17793e-09	1.88405	0.052	0.013	8.77711e-05															ZFP36L1	1.69099e-08	0.748118	0.509	0.425	0.000286639
REXO2	7.3649e-16	1.04312	0.116	0.055	1.24842e-11															MARCHF5	5.18442e-09	-0.444352	0.181	0.285	8.7881e-05															SLC10A6	1.73138e-08	3.04311	0.027	0.002	0.000293486
HSPBAP1	7.4134e-16	-0.998635	0.044	0.104	1.25664e-11															MDFIC	5.31712e-09	1.01128	0.21	0.132	9.01306e-05															DIO2	1.73251e-08	2.11883	0.037	0.007	0.000293677
MSR1	7.65723e-16	2.25514	0.044	0.01	1.29798e-11															PIK3C3	5.36361e-09	-0.336975	0.351	0.479	9.09186e-05															TGFBR1	1.74649e-08	0.648898	0.239	0.152	0.000296047
ATG13	7.96655e-16	-1.33675	0.043	0.101	1.35041e-11															SYNJ1	5.64542e-09	-0.551108	0.166	0.265	9.56955e-05															ENSCHIG00000016591	1.75901e-08	1.80454	0.048	0.012	0.00029817
IL18BP	7.97219e-16	2.16099	0.046	0.011	1.35137e-11															ENSCHIG00000023193	5.69078e-09	1.04652	0.346	0.281	9.64644e-05															WDR33	1.79522e-08	-0.386281	0.462	0.563	0.000304308
ENSCHIG00000017263	8.05402e-16	-0.779538	0.135	0.22	1.36524e-11															CFAP43	5.70961e-09	-1.17952	0.03	0.086	9.67835e-05															ENSCHIG00000007969	1.79729e-08	6.36004	0.019	0	0.000304659
AACS	8.67857e-16	1.50504	0.088	0.036	1.4711e-11															VDR	5.7123e-09	1.18266	0.196	0.119	9.68292e-05															ENSCHIG00000026471	1.79729e-08	6.97503	0.019	0	0.000304659
KIFAP3	9.12037e-16	-0.523995	0.258	0.357	1.54599e-11															TNFRSF11B	5.71643e-09	2.51723	0.058	0.017	9.68991e-05															KLF12	1.80875e-08	-0.349803	0.437	0.551	0.0003066
FILIP1	9.69117e-16	-1.44955	0.016	0.06	1.64275e-11															SMYD3	5.82658e-09	1.07497	0.124	0.059	9.87664e-05															UCHL3	1.81176e-08	0.601428	0.223	0.136	0.000307111
NCOA6	9.90737e-16	-0.377219	0.37	0.481	1.6794e-11															ENSCHIG00000012469	5.91766e-09	1.03275	0.277	0.192	0.00010031															CYB5A	1.8474e-08	0.90577	0.145	0.077	0.000313153
PROX1	1.02462e-15	1.21679	0.108	0.05	1.73684e-11															CEP83	5.92865e-09	-0.510877	0.172	0.271	0.000100496															SH3PXD2B	1.86026e-08	-0.731367	0.1	0.179	0.000315334
PLOD2	1.08931e-15	0.698385	0.315	0.224	1.84648e-11															EPHX1	5.98451e-09	-0.714264	0.119	0.208	0.000101444															PPP3CC	1.8659e-08	0.589097	0.341	0.244	0.00031629
ACVR1	1.12907e-15	-0.528943	0.216	0.313	1.91389e-11															SCAP	6.0246e-09	-1.30801	0.047	0.111	0.000102123															FNDC1	1.8926e-08	-2.0876	0.008	0.047	0.000320814
LPCAT4	1.14438e-15	1.58556	0.07	0.024	1.93984e-11															HEATR6	6.11684e-09	-0.337779	0.197	0.311	0.000103686															ENSCHIG00000015540	1.9226e-08	-1.41129	0.059	0.122	0.0003259
BMPR1A	1.1602e-15	-0.706483	0.122	0.204	1.96666e-11															PXYLP1	6.24598e-09	0.869792	0.294	0.209	0.000105876															ENSCHIG00000010967	1.96312e-08	3.42395	0.025	0.002	0.000332768
KIAA0513	1.16355e-15	-0.841244	0.084	0.157	1.97234e-11															EHD4	6.36582e-09	-0.758735	0.145	0.234	0.000107907															ENSCHIG00000007926	1.97135e-08	1.47678	0.11	0.053	0.000334164
PFKFB3	1.17371e-15	-0.831053	0.09	0.164	1.98955e-11															RBM4	6.68232e-09	-1.45206	0.026	0.079	0.000113272															PPP1R15B	1.97549e-08	0.879225	0.154	0.083	0.000334866
SLC4A7	1.1777e-15	-0.268934	0.646	0.742	1.99632e-11															NEDD4L	6.88912e-09	-0.257204	0.827	0.885	0.000116777															ENSCHIG00000005530	1.98841e-08	1.70681	0.044	0.01	0.000337055
NEMP1	1.19061e-15	-2.38603	0.011	0.051	2.01821e-11															EGFR	7.01733e-09	0.556611	0.273	0.178	0.000118951															GALNT3	2.03569e-08	1.54806	0.084	0.034	0.000345069
ENSCHIG00000024607	1.22643e-15	0.771363	0.266	0.18	2.07893e-11															SCARA3	7.03331e-09	-1.04582	0.039	0.1	0.000119222															SIK2	2.0725e-08	-0.574015	0.36	0.442	0.00035131
PPP3CB	1.23619e-15	-0.529105	0.192	0.287	2.09546e-11															PLA2G7	7.07961e-09	-2.38743	0.006	0.043	0.000120006															ADCY2	2.08025e-08	-1.27584	0.037	0.093	0.000352623
MDGA1	1.26704e-15	4.89412	0.025	0.001	2.14776e-11															NSF	7.11694e-09	-0.698488	0.139	0.232	0.000120639															EPS8	2.08173e-08	-0.674813	0.24	0.33	0.000352874
SESN1	1.31688e-15	0.633736	0.287	0.194	2.23224e-11															MYOZ2	7.18685e-09	2.61881	0.054	0.015	0.000121824															MIOX	2.12817e-08	3.77608	0.021	0.001	0.000360745
CCN4	1.3202e-15	-3.98477	0.003	0.034	2.23788e-11															CD109	7.19804e-09	1.28738	0.102	0.044	0.000122014															ANKAR	2.142e-08	1.90743	0.055	0.017	0.00036309
CNNM2	1.3298e-15	0.554284	0.374	0.274	2.25414e-11															ZBTB6	7.86235e-09	2.8237	0.035	0.005	0.000133275															ANGPT1	2.14635e-08	-0.420461	0.132	0.219	0.000363829
TMED7	1.36905e-15	0.996558	0.122	0.06	2.32067e-11															PHACTR1	7.89435e-09	-1.91094	0.023	0.074	0.000133817															KIAA0586	2.15329e-08	-0.868139	0.131	0.209	0.000365004
ENSCHIG00000012290	1.44077e-15	4.0166	0.026	0.002	2.44225e-11															RNF19B	7.97512e-09	-1.25482	0.089	0.162	0.000135186															SCLY	2.16138e-08	0.959915	0.064	0.021	0.000366375
ENSCHIG00000015585	1.4705e-15	0.92252	0.196	0.119	2.49264e-11															ENSCHIG00000022516	8.2325e-09	-2.64313	0.011	0.053	0.000139549															PICALM	2.18329e-08	-0.342149	0.64	0.746	0.000370089
FAM171B	1.58029e-15	3.18408	0.026	0.002	2.67875e-11															DPP8	8.29127e-09	-0.381928	0.273	0.395	0.000140545															CDC34	2.20225e-08	1.88615	0.05	0.014	0.000373304
ENSCHIG00000023424	1.58491e-15	2.55956	0.042	0.009	2.68658e-11															ENSCHIG00000016214	8.42525e-09	-1.10945	0.063	0.132	0.000142816															PNISR	2.23467e-08	0.448372	0.626	0.584	0.000378799
GALNT5	1.58687e-15	2.57817	0.033	0.005	2.68991e-11															REEP5	8.43208e-09	-0.513183	0.18	0.283	0.000142932															PPP2R2A	2.34774e-08	-0.469093	0.39	0.485	0.000397965
LRP5	1.61264e-15	-0.422002	0.244	0.349	2.73358e-11															ENSCHIG00000011584	8.96944e-09	-0.521765	0.208	0.312	0.000152041															NR6A1	2.34995e-08	0.489463	0.306	0.207	0.00039834
CEP112	1.62331e-15	-0.502547	0.293	0.395	2.75167e-11															TFRC	9.13452e-09	-0.566036	0.112	0.199	0.000154839															ULK4	2.38467e-08	-0.666715	0.217	0.304	0.000404226
ZFC3H1	1.72063e-15	0.514541	0.508	0.432	2.91665e-11															ALDH2	9.51867e-09	-1.58949	0.018	0.065	0.000161351															ZNF609	2.40513e-08	-0.442629	0.525	0.616	0.000407694
ENSCHIG00000026324	1.72389e-15	-1.93582	0.009	0.047	2.92217e-11															MARK2	9.56604e-09	-0.493382	0.243	0.348	0.000162154															PCDH7	2.48206e-08	0.797232	0.501	0.427	0.000420733
BCL6	1.75128e-15	-1.60937	0.021	0.068	2.96859e-11															ELL2	9.73584e-09	0.653464	0.555	0.527	0.000165032															BSPRY	2.51645e-08	2.04327	0.035	0.006	0.000426563
MIGA1	1.76763e-15	-1.11837	0.047	0.107	2.99631e-11															SCAF11	9.75656e-09	-0.345692	0.34	0.466	0.000165384															LRFN2	2.55049e-08	1.70317	0.032	0.005	0.000432333
PPP2R1B	1.76807e-15	-0.724711	0.119	0.201	2.99706e-11															MYLIP	1.03446e-08	-0.713392	0.054	0.12	0.000175352															SMOC1	2.57446e-08	0.570436	0.276	0.184	0.000436397
ENSCHIG00000022501	1.79298e-15	1.27862	0.087	0.036	3.03928e-11															ITGB3	1.04978e-08	1.25902	0.185	0.111	0.000177948															KATNIP	2.61316e-08	-0.739646	0.216	0.302	0.000442956
CCL28	1.85839e-15	0.960652	0.217	0.14	3.15016e-11															XPO4	1.05771e-08	-0.453731	0.209	0.315	0.000179292															CCAR2	2.63257e-08	-0.894006	0.077	0.147	0.000446247
SPATA7	1.86675e-15	-0.866413	0.102	0.179	3.16434e-11															ITGB8	1.06501e-08	-1.37993	0.035	0.093	0.00018053															PCNX1	2.67022e-08	-0.338797	0.46	0.563	0.000452629
XPO6	1.88719e-15	-0.469086	0.296	0.401	3.19898e-11															MTOR	1.07094e-08	-0.714385	0.116	0.202	0.000181536															FDPS	2.7137e-08	2.37213	0.042	0.01	0.000459999
EFCAB7	1.90723e-15	-0.712445	0.084	0.158	3.23295e-11															NIPAL2	1.09876e-08	-0.580166	0.196	0.293	0.00018625															GNAI1	2.71962e-08	0.560391	0.195	0.114	0.000461004
ENSCHIG00000024401	1.94495e-15	1.08426	0.122	0.06	3.29688e-11															MYO9A	1.11316e-08	0.795039	0.363	0.29	0.000188692															MLEC	2.80189e-08	1.30809	0.063	0.021	0.000474948
COL10A1	1.95305e-15	2.75305	0.04	0.008	3.31062e-11															TC2N	1.16084e-08	0.900193	0.207	0.127	0.000196774															MYH10	2.85938e-08	-0.502387	0.178	0.272	0.000484694
TRAF3IP2	1.9617e-15	-0.728895	0.131	0.213	3.32528e-11															CYYR1	1.16274e-08	2.0589	0.075	0.028	0.000197096															PKNOX2	2.86904e-08	-0.678485	0.089	0.164	0.00048633
ATP6V0A1	1.99972e-15	-0.691765	0.102	0.18	3.38972e-11															IFT57	1.18007e-08	-1.31999	0.063	0.129	0.000200034															PRRX1	2.90424e-08	0.738878	0.276	0.187	0.000492297
ENSCHIG00000016311	2.04514e-15	1.40244	0.083	0.033	3.46672e-11															ZCCHC8	1.18084e-08	-0.705076	0.129	0.216	0.000200163															ENSCHIG00000007553	2.99524e-08	2.49525	0.028	0.003	0.000507723
ARID1B	2.15703e-15	-0.425419	0.402	0.505	3.65638e-11															DOCK1	1.18303e-08	-0.30539	0.472	0.623	0.000200536															KIF26B	3.12867e-08	1.09548	0.082	0.033	0.00053034
PLA2G2C	2.18053e-15	8.01443	0.02	0	3.69622e-11															VPS50	1.21009e-08	-0.404009	0.284	0.404	0.000205123															LRIG3	3.13488e-08	-0.491016	0.267	0.363	0.000531393
KDM2A	2.35874e-15	-0.390015	0.42	0.53	3.9983e-11															PDK1	1.24899e-08	-1.67536	0.03	0.084	0.000211717															ADGRG6	3.14061e-08	0.890659	0.088	0.037	0.000532365
GSK3B	2.36696e-15	0.425709	0.57	0.507	4.01223e-11															AATF	1.26479e-08	-0.586296	0.101	0.184	0.000214395															DTWD1	3.20203e-08	-1.20255	0.055	0.117	0.000542775
ZDHHC1	2.44702e-15	-1.36732	0.027	0.077	4.14795e-11															ENSCHIG00000027003	1.27093e-08	-3.39316	0.003	0.036	0.000215435															ISCA1	3.21409e-08	-1.91717	0.029	0.08	0.00054482
ENSCHIG00000017631	2.49972e-15	1.58096	0.055	0.016	4.23728e-11															SEPTIN11	1.27847e-08	0.998723	0.166	0.093	0.000216714															TTC12	3.21652e-08	-2.93785	0.008	0.045	0.000545233
ENSCHIG00000020565	2.52179e-15	-4.89292	0.001	0.029	4.27469e-11															TBC1D9B	1.31594e-08	1.21161	0.154	0.086	0.000223065															RYK	3.31414e-08	-0.415365	0.323	0.426	0.000561779
TRPV2	2.59106e-15	1.38187	0.091	0.039	4.39211e-11															EXT1	1.32327e-08	0.917838	0.373	0.301	0.000224307															DDX24	3.40626e-08	1.11869	0.139	0.074	0.000577395
ENSCHIG00000020808	2.61551e-15	-1.05216	0.049	0.109	4.43356e-11															LZTFL1	1.32956e-08	-1.19528	0.07	0.139	0.000225373															VPS35	3.41029e-08	0.700912	0.224	0.141	0.000578078
WASF2	2.80381e-15	-0.75127	0.125	0.206	4.75273e-11															ERC2	1.35077e-08	2.79071	0.042	0.009	0.000228969															ENSCHIG00000012185	3.41117e-08	2.98036	0.033	0.006	0.000578227
RPL30	2.87294e-15	1.07013	0.158	0.09	4.86993e-11															KDM7A	1.40166e-08	-0.472946	0.179	0.281	0.000237596															TIA1	3.86644e-08	-0.358023	0.317	0.415	0.0006554
IGSF6	2.88261e-15	2.99008	0.035	0.006	4.88631e-11															ENSCHIG00000021752	1.40784e-08	-0.547289	0.065	0.137	0.000238643															UQCC1	3.96391e-08	-0.521907	0.22	0.312	0.000671923
ENSCHIG00000021403	3.12016e-15	0.431633	0.573	0.501	5.28899e-11															HS3ST3A1	1.41646e-08	-3.40082	0.004	0.038	0.000240103															PEX7	4.08694e-08	-0.949988	0.068	0.134	0.000692777
ZBTB20	3.2805e-15	-0.722322	0.133	0.216	5.56077e-11															TANC1	1.42127e-08	-0.305343	0.596	0.717	0.000240919															ENSCHIG00000009601	4.10656e-08	-0.943091	0.11	0.187	0.000696104
ENSCHIG00000017205	3.2905e-15	1.20334	0.114	0.055	5.57773e-11															MRNIP	1.46086e-08	-1.20954	0.038	0.096	0.00024763															B4GALNT3	4.12663e-08	0.860433	0.123	0.062	0.000699504
ARID2	3.35582e-15	0.376854	0.67	0.623	5.68844e-11															DACH1	1.48094e-08	-1.52397	0.03	0.083	0.000251034															SMAP1	4.14074e-08	0.613957	0.381	0.287	0.000701896
ENSCHIG00000021113	3.70711e-15	-1.85265	0.014	0.056	6.28392e-11															SLC38A1	1.49055e-08	-0.624375	0.116	0.203	0.000252663															FOXO1	4.25435e-08	-0.487833	0.482	0.588	0.000721155
MUC15	3.7182e-15	1.10692	0.13	0.067	6.30272e-11															ENSCHIG00000009685	1.52092e-08	-0.960892	0.063	0.13	0.00025781															ENSCHIG00000011584	4.27179e-08	-0.466802	0.228	0.32	0.000724111
ENSCHIG00000026028	3.77472e-15	-0.477293	0.427	0.532	6.39853e-11															CFAP418	1.55192e-08	-1.37526	0.014	0.058	0.000263065															TRIM37	4.29432e-08	-0.851885	0.152	0.232	0.00072793
FMO5	3.94798e-15	-0.925416	0.084	0.154	6.69223e-11															CECR2	1.55705e-08	-0.496547	0.157	0.254	0.000263935															SAP30	4.38559e-08	1.48522	0.063	0.021	0.000743401
NCOR1	4.10975e-15	-0.373831	0.433	0.544	6.96643e-11															PDE11A	1.55866e-08	2.92064	0.04	0.008	0.000264208															ENSCHIG00000015585	4.47728e-08	0.897393	0.204	0.128	0.000758944
TUBD1	4.31008e-15	-1.53213	0.027	0.076	7.30602e-11															EFR3A	1.55998e-08	-0.303891	0.384	0.516	0.000264432															SYCP3	4.59079e-08	3.04485	0.029	0.004	0.000778185
MFHAS1	4.36464e-15	0.61675	0.285	0.195	7.39851e-11															LMO7	1.5654e-08	-0.424245	0.217	0.332	0.000265352															PIWIL4	4.61015e-08	3.10983	0.029	0.004	0.000781466
ENSCHIG00000023421	4.49468e-15	0.904613	0.128	0.065	7.61894e-11															GCC2	1.57188e-08	0.962715	0.277	0.195	0.000266449															DDX4	4.64159e-08	3.72828	0.02	0.001	0.000786796
DPYD	4.86176e-15	-0.292485	0.699	0.792	8.24117e-11															ENSCHIG00000009222	1.57254e-08	-1.39405	0.024	0.075	0.000266561															C9orf85	4.6423e-08	0.651757	0.132	0.068	0.000786917
IFT81	4.89229e-15	-1.3165	0.022	0.068	8.29292e-11															GTDC1	1.58649e-08	0.80155	0.304	0.214	0.000268926															TGFB2	4.82721e-08	0.603408	0.259	0.171	0.00081826
ENSCHIG00000024268	5.18299e-15	-1.03478	0.074	0.141	8.78568e-11															SMURF2	1.59883e-08	-0.422712	0.176	0.277	0.000271018															PMEPA1	4.90084e-08	-0.714636	0.144	0.225	0.000830742
BCAS1	5.26669e-15	-1.93445	0.016	0.058	8.92757e-11															HPN	1.60504e-08	-1.07021	0.061	0.127	0.000272071															RPS28	4.91084e-08	0.945408	0.208	0.133	0.000832437
ENSCHIG00000017508	5.2834e-15	2.92754	0.032	0.005	8.9559e-11															OTUD4	1.60622e-08	-0.425304	0.173	0.274	0.00027227															CERCAM	5.10414e-08	-1.31668	0.028	0.077	0.000865202
ENSCHIG00000008510	5.31383e-15	2.96843	0.034	0.006	9.00747e-11															LRRC69	1.6271e-08	-0.533087	0.165	0.26	0.000275811															N4BP2L1	5.14334e-08	-0.497574	0.214	0.305	0.000871848
ENSCHIG00000025708	5.44601e-15	-1.17935	0.044	0.101	9.23153e-11															PGAM2	1.64424e-08	2.0541	0.055	0.016	0.000278714															PLEKHD1	5.18637e-08	2.24749	0.031	0.005	0.000879141
DSN1	5.58742e-15	1.3437	0.111	0.054	9.47124e-11															TARDBP	1.64488e-08	-1.03399	0.082	0.155	0.000278824															PPIP5K2	5.24859e-08	-0.444286	0.431	0.526	0.000889689
LIPG	5.6659e-15	7.03823	0.021	0	9.60426e-11															RPLP0	1.6486e-08	1.12464	0.233	0.154	0.000279454															ATXN7L1	5.92252e-08	-0.491949	0.368	0.458	0.00100393
UNK	5.86862e-15	-1.18259	0.043	0.1	9.94789e-11															PHKB	1.67917e-08	-0.406526	0.297	0.411	0.000284637															FANK1	5.9683e-08	-1.33486	0.018	0.063	0.00101169
ENSCHIG00000010260	5.92343e-15	0.772276	0.275	0.194	1.00408e-10															ENSCHIG00000011777	1.7199e-08	1.02264	0.193	0.116	0.000291541															CHMP2A	6.07547e-08	2.22278	0.047	0.013	0.00102985
ENSCHIG00000019283	6.14867e-15	-0.540575	0.249	0.344	1.04226e-10															ENSCHIG00000013806	1.73411e-08	2.75116	0.043	0.01	0.00029395															TRAF3IP3	6.08884e-08	0.897238	0.086	0.036	0.00103212
ENSCHIG00000021044	6.2141e-15	-1.22462	0.049	0.108	1.05335e-10															ENSCHIG00000009714	1.73646e-08	8.05066	0.02	0	0.000294347															C1S	6.16937e-08	-1.17778	0.054	0.115	0.00104577
RPL4	6.29648e-15	1.12824	0.132	0.069	1.06732e-10															FBXO3	1.74888e-08	-0.521749	0.152	0.246	0.000296452															ENSCHIG00000020240	6.17645e-08	-0.459849	0.416	0.505	0.00104697
FKBP15	6.88109e-15	-0.830565	0.108	0.184	1.16641e-10															CNOT1	1.75566e-08	-0.436745	0.222	0.329	0.000297603															RIIAD1	6.27474e-08	-1.5735	0.017	0.061	0.00106363
OLA1	6.9943e-15	0.61178	0.295	0.204	1.1856e-10															IDH2	1.7888e-08	-0.834133	0.05	0.114	0.00030322															TRRAP	6.37774e-08	-0.710844	0.156	0.237	0.00108109
NAA25	7.07563e-15	-0.434687	0.241	0.341	1.19939e-10															SCP2	1.78938e-08	-0.56417	0.125	0.213	0.000303318															SLC20A1	6.45681e-08	-0.783625	0.144	0.224	0.00109449
S100A13	7.1113e-15	-2.28415	0.014	0.055	1.20544e-10															TUBB6	1.81138e-08	-1.90889	0.014	0.057	0.000307046															FBXL17	6.48874e-08	-0.272929	0.778	0.869	0.00109991
SLC24A3	7.11852e-15	-0.574585	0.113	0.194	1.20666e-10															NSUN6	1.81987e-08	-0.553609	0.108	0.192	0.000308486															RBM23	6.69393e-08	-0.676316	0.157	0.238	0.00113469
JAK3	7.86976e-15	2.8248	0.035	0.006	1.334e-10															ENSCHIG00000012619	1.84721e-08	-1.198	0.03	0.084	0.00031312															AVL9	6.73943e-08	-0.528012	0.217	0.306	0.0011424
TMEM59	8.08539e-15	-0.524493	0.205	0.301	1.37055e-10															SH3GLB1	1.86434e-08	-0.342065	0.312	0.437	0.000316025															TBC1D24	6.7788e-08	1.39349	0.066	0.024	0.00114907
PHKB	8.09598e-15	-0.447545	0.337	0.44	1.37235e-10															LIMA1	1.92048e-08	-0.350764	0.299	0.415	0.000325541															RGS10	6.86957e-08	1.73711	0.042	0.01	0.00116446
BCAR1	8.3734e-15	2.0565	0.059	0.019	1.41937e-10															NBAS	1.96099e-08	-0.344018	0.357	0.493	0.000332408															ARFIP2	7.551e-08	1.27324	0.072	0.028	0.00127997
ENSCHIG00000013131	8.38617e-15	4.92546	0.023	0.001	1.42154e-10															FIG4	2.03019e-08	-0.544259	0.172	0.268	0.000344137															CACNA1C	7.58116e-08	-0.391933	0.327	0.438	0.00128508
YTHDC1	8.70314e-15	-0.42597	0.258	0.361	1.47527e-10															UBB	2.04747e-08	0.744691	0.202	0.121	0.000347067															CNTRL	7.60563e-08	-0.470894	0.262	0.357	0.00128923
STX6	9.12893e-15	-0.873411	0.062	0.125	1.54744e-10															HYPK	2.05023e-08	1.82608	0.071	0.026	0.000347534															IL18	7.77781e-08	1.43427	0.079	0.033	0.00131842
FMO4	9.2811e-15	-1.16956	0.056	0.116	1.57324e-10															ENSCHIG00000004225	2.06197e-08	-0.665838	0.108	0.189	0.000349524															FSIP1	7.95747e-08	-1.20567	0.027	0.076	0.00134887
NCOR2	9.5233e-15	-0.593092	0.168	0.259	1.61429e-10															PTPN4	2.10876e-08	-0.459383	0.171	0.269	0.000357457															USP31	8.03849e-08	0.792452	0.274	0.187	0.0013626
OTUD4	9.70013e-15	-0.640947	0.255	0.345	1.64427e-10															CA12	2.27418e-08	2.48549	0.038	0.007	0.000385496															BLOC1S6	8.12238e-08	0.959376	0.085	0.036	0.00137682
ECH1	1.0152e-14	-1.699	0.019	0.063	1.72087e-10															PSMD1	2.29126e-08	-0.435399	0.217	0.322	0.000388392															HERC5	8.22538e-08	0.778232	0.197	0.12	0.00139428
DSG3	1.05269e-14	3.36273	0.031	0.004	1.78442e-10															MAP4K5	2.29933e-08	-0.340243	0.337	0.457	0.000389759															N4BP2L2	8.53099e-08	0.636836	0.321	0.233	0.00144609
MARCHF5	1.08543e-14	-0.558019	0.206	0.3	1.83992e-10															ENSCHIG00000015012	2.30454e-08	-0.404507	0.18	0.278	0.000390642															ENSCHIG00000026821	8.62007e-08	7.50404	0.017	0	0.00146119
CALCOCO2	1.15376e-14	0.567064	0.386	0.297	1.95574e-10															INSIG1	2.30939e-08	2.55455	0.048	0.012	0.000391465															GABRB3	8.62007e-08	6.7337	0.017	0	0.00146119
DRC1	1.17958e-14	-3.31402	0.004	0.035	1.99951e-10															SLF2	2.33003e-08	-0.551964	0.179	0.272	0.000394964															GRK5	8.70874e-08	0.687646	0.159	0.09	0.00147622
PCM1	1.19276e-14	-0.356686	0.342	0.452	2.02184e-10															AP3S1	2.40583e-08	0.951128	0.192	0.115	0.000407812															ANGPTL3	8.74679e-08	4.38654	0.023	0.002	0.00148267
RFX7	1.21311e-14	0.500265	0.535	0.47	2.05634e-10															HYDIN	2.45927e-08	-1.69756	0.022	0.071	0.000416872															SLC35D2	8.96707e-08	1.29787	0.082	0.034	0.00152001
PIAS1	1.2738e-14	-0.4038	0.39	0.495	2.15921e-10															RPS9	2.46927e-08	1.02571	0.252	0.171	0.000418566															SESTD1	9.08429e-08	-0.481054	0.427	0.519	0.00153988
EGLN3	1.37904e-14	0.710825	0.2	0.122	2.33761e-10															ENSCHIG00000015747	2.61806e-08	-0.504853	0.197	0.297	0.000443788															DYNC2LI1	9.35058e-08	-0.914923	0.042	0.098	0.00158502
YEATS2	1.4125e-14	0.710882	0.295	0.211	2.39434e-10															ENSCHIG00000017117	2.64522e-08	-1.11339	0.03	0.082	0.000448391															F2RL2	9.3967e-08	3.08453	0.028	0.004	0.00159283
MTMR10	1.5255e-14	-0.907165	0.054	0.115	2.58587e-10															SLC6A20	2.65442e-08	-1.47025	0.035	0.09	0.000449951															ENSCHIG00000024268	9.49291e-08	-0.803579	0.104	0.176	0.00160914
ENSCHIG00000023649	1.55733e-14	-1.13174	0.069	0.132	2.63984e-10															WDR47	2.69964e-08	-0.370953	0.206	0.309	0.000457616															HSPA12A	9.60019e-08	-1.51324	0.029	0.077	0.00162733
TEX9	1.6184e-14	-0.946895	0.092	0.163	2.74335e-10															PPP3CB	2.70705e-08	-0.397235	0.194	0.297	0.000458871															LMO3	9.8043e-08	1.35336	0.08	0.034	0.00166193
DENND1B	1.66317e-14	0.500609	0.443	0.354	2.81924e-10															ENSCHIG00000011052	2.73195e-08	-0.397304	0.265	0.378	0.000463092															LXN	1.00009e-07	4.84401	0.019	0.001	0.00169526
LEF1	1.66474e-14	-2.70007	0.011	0.047	2.8219e-10															C17orf75	2.77797e-08	-1.03182	0.046	0.106	0.000470893															CFAP418	1.00192e-07	-1.49404	0.02	0.064	0.00169835
STX19	1.71243e-14	2.1642	0.043	0.01	2.90275e-10															ENSCHIG00000010528	2.90714e-08	3.34621	0.033	0.005	0.000492789															ENSCHIG00000024885	1.00733e-07	0.79059	0.261	0.179	0.00170753
SUSD6	1.74638e-14	-0.713227	0.142	0.223	2.96029e-10															RANBP3L	2.90714e-08	3.29248	0.033	0.005	0.000492789															GAB2	1.05748e-07	1.51568	0.071	0.028	0.00179253
TNKS	1.78658e-14	-0.404746	0.424	0.519	3.02843e-10															RELCH	2.97502e-08	-0.272203	0.339	0.464	0.000504296															ENSCHIG00000022648	1.06478e-07	-1.61932	0.028	0.075	0.00180491
PSMA7	1.8086e-14	1.58259	0.061	0.02	3.06575e-10															COG2	3.00422e-08	-0.361974	0.149	0.243	0.000509245															SLC7A2	1.06983e-07	-1.10937	0.032	0.083	0.00181347
INPP5B	1.90481e-14	-0.925734	0.074	0.14	3.22884e-10															PHACTR4	3.01301e-08	-0.368517	0.292	0.404	0.000510736															FZD3	1.08255e-07	-0.71178	0.155	0.234	0.00183504
ENSCHIG00000007384	2.00166e-14	-1.59086	0.014	0.053	3.39302e-10															PI4K2B	3.0346e-08	-0.592334	0.135	0.223	0.000514396															GNA12	1.08333e-07	1.12481	0.137	0.075	0.00183635
RSU1	2.02937e-14	0.507345	0.382	0.286	3.43998e-10															ENSCHIG00000016591	3.03912e-08	2.12378	0.042	0.009	0.000515161															MYO16	1.09361e-07	-0.892831	0.072	0.138	0.00185378
TBC1D16	2.05071e-14	-1.15585	0.064	0.125	3.47616e-10															FNDC3A	3.04446e-08	-0.317464	0.476	0.618	0.000516067															SH3GL3	1.10723e-07	-1.06824	0.033	0.084	0.00187687
LRRIQ1	2.06901e-14	-1.65452	0.018	0.061	3.50717e-10															ZMYM2	3.05378e-08	-0.3067	0.315	0.439	0.000517646															BLTP3B	1.10881e-07	-0.410039	0.27	0.366	0.00187955
NUMB	2.11551e-14	-0.32645	0.584	0.678	3.586e-10															GOLGA4	3.10586e-08	0.591417	0.509	0.479	0.000526474															PKDCC	1.11335e-07	1.39617	0.055	0.018	0.00188724
ENSCHIG00000013677	2.17871e-14	2.99134	0.03	0.004	3.69313e-10															WDFY3	3.13882e-08	-0.304824	0.36	0.486	0.000532061															CEP128	1.11766e-07	-0.74529	0.158	0.239	0.00189455
SERBP1	2.25433e-14	0.823506	0.223	0.145	3.82131e-10															ENSCHIG00000008256	3.14421e-08	1.21076	0.184	0.111	0.000532974															RPS6KA5	1.12113e-07	-0.775894	0.145	0.222	0.00190043
MAP2K6	2.26881e-14	-1.56606	0.021	0.065	3.84585e-10															ENSCHIG00000006134	3.18828e-08	-0.517614	0.272	0.376	0.000540445															PLCL2	1.14037e-07	0.539096	0.173	0.101	0.00193304
ITPK1	2.28662e-14	-1.39287	0.036	0.088	3.87604e-10															CLTC	3.2087e-08	-0.3193	0.327	0.454	0.000543907															MAPK8	1.15373e-07	-0.687367	0.278	0.359	0.00195568
PRKAR2B	2.35147e-14	2.16429	0.042	0.01	3.98598e-10															EPB41	3.26386e-08	-0.363449	0.281	0.395	0.000553257															ITGB4	1.16056e-07	-0.695092	0.071	0.137	0.00196727
ADD1	2.3645e-14	-0.43881	0.276	0.374	4.00807e-10															ANO4	3.27395e-08	2.33228	0.036	0.006	0.000554968															RPAP2	1.17165e-07	-0.394767	0.328	0.428	0.00198606
CHI3L1	2.53594e-14	-0.583157	0.155	0.243	4.29867e-10															GPCPD1	3.36652e-08	1.04829	0.33	0.263	0.000570658															ENSCHIG00000015776	1.17209e-07	1.54192	0.037	0.008	0.00198681
ADD3	2.66118e-14	-0.261682	0.565	0.654	4.51097e-10															ZRANB3	3.38785e-08	-0.428456	0.196	0.299	0.000574274															WDR17	1.17736e-07	-1.19352	0.052	0.109	0.00199575
FZD3	2.68624e-14	-0.571395	0.21	0.298	4.55344e-10															GIT2	3.4126e-08	-0.429034	0.135	0.223	0.000578469															COLGALT1	1.17888e-07	1.14109	0.098	0.045	0.00199832
ENSCHIG00000010543	2.76154e-14	1.33664	0.076	0.031	4.68109e-10															PIP5K1B	3.42274e-08	0.689156	0.348	0.269	0.000580189															TRIP12	1.18166e-07	-0.381707	0.375	0.47	0.00200304
STK38L	2.78753e-14	0.947464	0.204	0.13	4.72515e-10															IL20RA	3.43252e-08	-0.638964	0.051	0.114	0.000581847															MPDZ	1.22783e-07	-0.609662	0.176	0.258	0.0020813
CATSPER2	2.793e-14	-2.14018	0.01	0.046	4.73442e-10															PDE6A	3.48466e-08	2.28099	0.056	0.017	0.000590685															NEURL1B	1.24969e-07	2.65226	0.026	0.003	0.00211834
MRPL21	2.79556e-14	1.37057	0.075	0.03	4.73876e-10															GLTP	3.49298e-08	-0.909309	0.078	0.15	0.000592096															B3GAT2	1.2933e-07	1.94763	0.047	0.014	0.00219227
INSL6	2.81049e-14	2.73051	0.032	0.005	4.76406e-10															CASP6	3.5093e-08	-0.598242	0.083	0.157	0.000594862															RRAGD	1.29354e-07	2.64953	0.026	0.003	0.00219268
DNAJC15	2.86832e-14	-1.47602	0.03	0.079	4.86209e-10															PDXDC1	3.54649e-08	-0.554503	0.117	0.2	0.000601165															EXTL3	1.30181e-07	0.537913	0.133	0.071	0.0022067
TSC22D2	3.0578e-14	0.567646	0.39	0.303	5.18328e-10															DDX19B	3.54668e-08	-1.22622	0.032	0.086	0.000601198															TPM3	1.3031e-07	1.2833	0.098	0.047	0.00220889
MELTF	3.21609e-14	-0.484053	0.148	0.234	5.45159e-10															ENSCHIG00000025192	3.57397e-08	-1.09428	0.042	0.099	0.000605823															RALGPS2	1.30889e-07	0.989222	0.178	0.109	0.00221869
RPGRIP1	3.22135e-14	4.74654	0.022	0.001	5.46052e-10															INSL6	3.58143e-08	2.68672	0.052	0.015	0.000607088															CHPT1	1.32546e-07	0.830377	0.144	0.08	0.00224679
AKAP9	3.36352e-14	0.358399	0.634	0.586	5.7015e-10															ENSCHIG00000020811	3.60411e-08	1.71854	0.036	0.006	0.000610932															POLR2I	1.32739e-07	1.23569	0.058	0.02	0.00225006
MFSD6	3.37362e-14	0.595618	0.37	0.283	5.71862e-10															LRRK1	3.60766e-08	0.784713	0.363	0.29	0.000611534															ENSCHIG00000018011	1.3281e-07	1.62653	0.061	0.021	0.00225126
PTPN12	3.43816e-14	-0.322157	0.496	0.605	5.82803e-10															BHMT2	3.66929e-08	1.58327	0.118	0.061	0.000621981															APBB2	1.36623e-07	-0.516407	0.328	0.416	0.0023159
TMF1	3.43998e-14	0.895023	0.202	0.127	5.83112e-10															ORC4	3.67143e-08	-0.331215	0.362	0.482	0.000622345															MOCS1	1.4105e-07	0.699702	0.107	0.052	0.00239094
ENSCHIG00000015776	3.47319e-14	2.10086	0.049	0.014	5.8874e-10															KCTD1	3.67233e-08	-0.311375	0.238	0.351	0.000622497															TARBP1	1.47222e-07	-0.546672	0.2	0.284	0.00249555
CAD	3.49406e-14	1.06333	0.141	0.078	5.92279e-10															SULF2	3.67988e-08	-0.302746	0.411	0.545	0.000623777															PIM1	1.50903e-07	2.06099	0.029	0.004	0.00255796
ENSCHIG00000018011	3.63369e-14	1.86907	0.052	0.015	6.15947e-10															TCP11L2	3.68844e-08	-1.00924	0.069	0.137	0.000625228															NEK4	1.51343e-07	-0.780812	0.073	0.138	0.00256542
PPP4R4	4.25189e-14	-2.49017	0.005	0.035	7.20737e-10															WASF2	3.73545e-08	-0.563285	0.111	0.193	0.000633196															CDV3	1.51512e-07	-0.572175	0.198	0.284	0.00256828
HIVEP3	4.29683e-14	-0.759235	0.124	0.202	7.28355e-10															LAMA5	3.82719e-08	-1.10458	0.025	0.075	0.000648747															IGSF10	1.53589e-07	-2.35423	0.006	0.039	0.00260349
CDC7	4.45614e-14	1.07923	0.097	0.045	7.5536e-10															UBAC2	3.97413e-08	-0.385779	0.271	0.382	0.000673655															SLC35D1	1.54187e-07	-0.591881	0.095	0.167	0.00261362
RASGEF1C	4.83989e-14	-0.67717	0.16	0.242	8.20409e-10															TMEM9B	3.97788e-08	-0.507845	0.087	0.164	0.00067429															EFHC1	1.55426e-07	-3.88595	0.002	0.029	0.00263462
KRT8	4.9824e-14	1.57116	0.121	0.064	8.44566e-10															G3BP2	4.00483e-08	-0.513741	0.185	0.285	0.000678859															FBP2	1.56295e-07	1.84869	0.042	0.011	0.00264936
SWT1	5.11812e-14	-0.733479	0.127	0.203	8.67573e-10															DNHD1	4.07621e-08	1.52648	0.07	0.026	0.000690958															CSRNP2	1.56373e-07	-1.34779	0.022	0.066	0.00265068
NOL10	5.33851e-14	-0.444938	0.266	0.364	9.0493e-10															MUC15	4.10298e-08	1.91141	0.051	0.014	0.000695496															PNPLA2	1.58815e-07	1.01052	0.125	0.066	0.00269207
WFDC2	5.34638e-14	5.22773	0.02	0.001	9.06266e-10															BCL2	4.14933e-08	-0.359648	0.322	0.435	0.000703354															FAM171A1	1.60657e-07	-0.956719	0.057	0.117	0.0027233
CHCHD3	5.68178e-14	-0.340592	0.483	0.585	9.63118e-10															RC3H2	4.19171e-08	-0.461162	0.176	0.272	0.000710536															MCL1	1.61472e-07	0.719243	0.282	0.196	0.0027371
DIP2C	5.86863e-14	0.675341	0.169	0.098	9.94792e-10															SLC35B4	4.2104e-08	-1.52076	0.015	0.057	0.000713705															EMC6	1.62825e-07	2.35497	0.035	0.007	0.00276004
ADGRG1	5.90739e-14	1.31347	0.066	0.024	1.00136e-09															ENSCHIG00000013240	4.21759e-08	-0.367585	0.125	0.215	0.000714924															TBCEL	1.64033e-07	-0.94803	0.052	0.109	0.00278052
DENR	6.15502e-14	1.17293	0.117	0.06	1.04334e-09															ENSCHIG00000013955	4.29577e-08	-0.405665	0.242	0.353	0.000728175															RHOF	1.65311e-07	1.0621	0.076	0.031	0.00280219
HBEGF	6.35597e-14	4.24529	0.021	0.001	1.0774e-09															ENSCHIG00000012149	4.34727e-08	-0.493127	0.14	0.228	0.000736905															JADE1	1.66363e-07	0.824749	0.203	0.129	0.00282002
DHRS12	6.42905e-14	-1.55096	0.021	0.064	1.08979e-09															ENSCHIG00000019398	4.35803e-08	-0.836061	0.044	0.104	0.000738729															TMEM144	1.79737e-07	-1.02547	0.047	0.103	0.00304673
BBS2	6.73712e-14	-1.74236	0.021	0.064	1.14201e-09															VPS13C	4.42697e-08	-0.301051	0.398	0.534	0.000750415															ANXA1	1.8124e-07	-1.41773	0.053	0.11	0.0030722
ENSCHIG00000027171	6.7608e-14	0.558884	0.534	0.474	1.14602e-09															UBR2	4.44201e-08	-0.302316	0.408	0.528	0.000752965															USE1	1.81367e-07	0.789023	0.112	0.056	0.00307435
DIO2	6.76586e-14	3.04579	0.026	0.003	1.14688e-09															ENSCHIG00000013677	4.4876e-08	3.51746	0.025	0.002	0.000760692															ATP2B4	1.81555e-07	1.17245	0.138	0.077	0.00307754
C2CD2	6.94227e-14	0.881182	0.193	0.12	1.17678e-09															TBC1D23	4.532e-08	-0.491163	0.154	0.245	0.00076822															ENSCHIG00000015998	1.8896e-07	7.24771	0.017	0	0.00320306
MAPK14	6.98565e-14	-0.460047	0.314	0.408	1.18414e-09															SLC6A2	4.54611e-08	-0.945258	0.051	0.113	0.000770611															SERPINH1	1.89189e-07	0.970471	0.122	0.064	0.00320694
AP3B1	7.73105e-14	0.415133	0.542	0.463	1.31049e-09															GABBR1	4.69368e-08	-0.389416	0.145	0.238	0.000795626															SLC39A14	1.89281e-07	0.652193	0.202	0.125	0.0032085
CCDC50	7.76032e-14	-0.595626	0.207	0.293	1.31545e-09															RESF1	4.711e-08	1.33404	0.123	0.062	0.000798562															PGD	1.90241e-07	1.42216	0.076	0.032	0.00322478
ENSCHIG00000008043	8.16468e-14	-0.577962	0.151	0.232	1.384e-09															ENSCHIG00000015028	4.73275e-08	-0.643851	0.102	0.18	0.000802248															TSHZ2	1.90679e-07	-0.476528	0.385	0.473	0.0032322
RNF180	8.29612e-14	0.672848	0.223	0.144	1.40628e-09															ELF1	4.73482e-08	-0.268283	0.475	0.608	0.0008026															STIM1	1.92118e-07	-0.516346	0.396	0.486	0.00325659
PIK3C3	8.29729e-14	-0.401521	0.403	0.505	1.40647e-09															MINDY4	4.7394e-08	-1.1975	0.031	0.084	0.000803376															PGR	1.93421e-07	1.18018	0.068	0.026	0.00327868
KMT2C	8.42626e-14	-0.252772	0.754	0.83	1.42834e-09															ANTXR2	4.80783e-08	-0.428224	0.271	0.385	0.000814975															EPHX2	1.9638e-07	-2.40235	0.011	0.047	0.00332884
STAT5B	8.72095e-14	-0.464767	0.198	0.287	1.47829e-09															FBXW11	4.82174e-08	-0.268426	0.54	0.674	0.000817333															KRTCAP3	2.02377e-07	1.93156	0.061	0.022	0.00343049
ESRP1	9.09022e-14	-0.372976	0.384	0.488	1.54088e-09															KIFAP3	4.92999e-08	-0.350447	0.261	0.374	0.000835682															NDUFAF3	2.04725e-07	2.15307	0.032	0.006	0.00347029
NKTR	9.14714e-14	-0.354673	0.456	0.556	1.55053e-09															ENSCHIG00000018517	5.03726e-08	-0.6949	0.119	0.199	0.000853866															LMO2	2.11287e-07	1.11362	0.032	0.006	0.00358153
GFOD1	9.29579e-14	-1.82182	0.02	0.062	1.57573e-09															CD164	5.04023e-08	-0.930382	0.052	0.113	0.00085437															LRRC1	2.13292e-07	0.539661	0.253	0.168	0.00361552
GTPBP4	9.49819e-14	1.30898	0.09	0.041	1.61004e-09															PPP1CC	5.05946e-08	-1.6363	0.022	0.069	0.000857629															ENSCHIG00000022301	2.13372e-07	2.23539	0.046	0.014	0.00361687
KIF5C	9.63486e-14	1.13958	0.11	0.055	1.6332e-09															RIMKLB	5.08315e-08	-0.278526	0.323	0.449	0.000861645															SKAP2	2.14378e-07	0.931465	0.101	0.049	0.00363392
NDUFS6	9.68395e-14	1.31436	0.072	0.028	1.64153e-09															XPOT	5.11116e-08	-0.728956	0.108	0.185	0.000866392															CCDC13	2.15593e-07	2.27203	0.029	0.005	0.00365452
EPB41L3	9.86506e-14	0.683195	0.153	0.086	1.67223e-09															TXN	5.11406e-08	-0.852546	0.092	0.167	0.000866885															ENSCHIG00000009391	2.16905e-07	3.78683	0.02	0.001	0.00367676
MEGF10	9.88745e-14	1.08136	0.086	0.037	1.67602e-09															CTSK	5.1309e-08	-1.48721	0.03	0.08	0.000869738															TMEM252	2.17853e-07	4.91532	0.018	0.001	0.00369282
CCAR1	9.9369e-14	-0.383529	0.342	0.444	1.6844e-09															ADGRG6	5.14078e-08	2.07527	0.057	0.018	0.000871413															METTL15	2.20865e-07	0.612063	0.277	0.19	0.00374388
DHX9	1.00346e-13	-0.410658	0.27	0.367	1.70097e-09															RIN2	5.15406e-08	0.344667	0.783	0.751	0.000873665															ENSCHIG00000026580	2.24867e-07	0.887634	0.071	0.028	0.00381171
NCALD	1.00416e-13	-1.05056	0.144	0.218	1.70215e-09															KCND2	5.25458e-08	-0.654427	0.288	0.386	0.000890704															LMNTD1	2.27789e-07	-1.32874	0.03	0.078	0.00386124
ENSCHIG00000009839	1.01675e-13	-0.656753	0.063	0.125	1.7235e-09															CTPS1	5.40477e-08	1.38199	0.109	0.053	0.000916162															TMEM41B	2.37097e-07	-0.876468	0.12	0.19	0.00401904
MAP3K1	1.0278e-13	-0.362696	0.449	0.551	1.74222e-09															B3GAT2	5.42248e-08	2.20826	0.048	0.013	0.000919165															UBAC2	2.37635e-07	-0.592755	0.279	0.36	0.00402816
CCDC30	1.06223e-13	-1.07401	0.051	0.107	1.80058e-09															ANAPC4	5.4898e-08	-0.871753	0.067	0.135	0.000930576															KCNMB3	2.38093e-07	1.95502	0.046	0.014	0.00403591
NEK9	1.06506e-13	-0.692592	0.107	0.18	1.80538e-09															SLC16A4	5.72094e-08	3.41533	0.035	0.006	0.000969757															MOB3B	2.40585e-07	-1.00404	0.172	0.242	0.00407816
TET3	1.0761e-13	-0.542454	0.214	0.303	1.82409e-09															SWT1	5.73147e-08	-0.562853	0.137	0.223	0.000971542															MAP3K20	2.4232e-07	-0.486129	0.323	0.41	0.00410757
IMP4	1.08945e-13	1.56573	0.065	0.024	1.84673e-09															PANX1	5.85858e-08	-1.13067	0.046	0.105	0.000993088															ENSCHIG00000001147	2.51951e-07	1.84745	0.046	0.014	0.00427082
H2AC6	1.09811e-13	2.92075	0.032	0.006	1.86141e-09															CAMTA1	5.87795e-08	-0.488124	0.111	0.194	0.000996371															ENSCHIG00000017301	2.5305e-07	-1.02217	0.072	0.134	0.00428945
ENSCHIG00000010197	1.12071e-13	-0.472685	0.286	0.38	1.89972e-09															UBP1	5.90844e-08	-0.368061	0.229	0.339	0.00100154															ID4	2.54662e-07	-0.60822	0.169	0.254	0.00431678
KDSR	1.14027e-13	-0.605802	0.141	0.22	1.93288e-09															ENSCHIG00000017139	5.97017e-08	-1.01632	0.061	0.124	0.001012															KMT2E	2.57143e-07	-0.299944	0.5	0.595	0.00435882
NFYC	1.16713e-13	-1.20527	0.045	0.099	1.97841e-09															KIAA0586	5.98241e-08	-0.633601	0.125	0.209	0.00101408															TMEM208	2.59289e-07	3.27319	0.025	0.003	0.0043952
RALGPS1	1.19184e-13	-0.553313	0.187	0.275	2.02028e-09															SLC26A2	6.06454e-08	-0.347786	0.166	0.263	0.001028															ZYG11B	2.66605e-07	-0.67466	0.176	0.255	0.00451923
ENSCHIG00000023561	1.24983e-13	0.876263	0.18	0.111	2.11858e-09															LRP6	6.20177e-08	-0.371712	0.425	0.545	0.00105126															ANAPC4	2.68757e-07	-0.861152	0.06	0.118	0.0045557
RPL26	1.25059e-13	0.837149	0.138	0.076	2.11987e-09															ENSCHIG00000012660	6.43288e-08	-0.82687	0.049	0.11	0.00109044															TMTC1	2.71653e-07	-1.3591	0.061	0.118	0.00460479
MYC	1.29723e-13	1.35937	0.085	0.037	2.19893e-09															EPAS1	6.51724e-08	0.986196	0.21	0.135	0.00110474															DAPK1	2.74507e-07	-0.451945	0.416	0.5	0.00465316
R3HDM4	1.68716e-13	1.39694	0.096	0.045	2.85991e-09															CLMN	6.53382e-08	-0.380087	0.282	0.39	0.00110755															ZNF148	2.76007e-07	0.442191	0.528	0.439	0.0046786
TAX1BP1	1.69012e-13	0.460425	0.552	0.498	2.86493e-09															ZER1	6.61234e-08	-1.29887	0.02	0.066	0.00112086															ARHGAP24	2.91105e-07	0.938385	0.108	0.054	0.00493451
TET1	1.69957e-13	-0.433747	0.351	0.447	2.88094e-09															MAN1A1	6.75251e-08	1.09285	0.191	0.12	0.00114462															TPCN1	2.98725e-07	0.812443	0.082	0.036	0.00506369
OXR1	1.71524e-13	-0.303622	0.521	0.621	2.90751e-09															CREM	6.7594e-08	-0.986528	0.124	0.202	0.00114579															RTN4RL1	2.99129e-07	-0.96631	0.027	0.072	0.00507054
UBXN8	1.7649e-13	-1.28313	0.024	0.068	2.99169e-09															SUPV3L1	6.84499e-08	-0.915687	0.065	0.13	0.00116029															ANK2	3.03902e-07	-1.62277	0.036	0.085	0.00515144
PARN	1.85955e-13	-0.567308	0.233	0.322	3.15213e-09															EPSTI1	6.90447e-08	-1.18505	0.057	0.12	0.00117038															PTGDS	3.04425e-07	-5.00007	0.002	0.028	0.00516031
GRK5	1.93667e-13	0.922308	0.148	0.085	3.28285e-09															NIBAN1	6.9269e-08	-0.87975	0.117	0.196	0.00117418															ASPH	3.06138e-07	-0.45672	0.323	0.409	0.00518935
DHX40	1.95315e-13	-0.794118	0.123	0.196	3.31078e-09															SMG6	6.9411e-08	-0.297543	0.296	0.414	0.00117659															CCN2	3.11213e-07	-0.360624	0.544	0.617	0.00527536
LIMD1	1.96073e-13	-0.805198	0.092	0.16	3.32363e-09															COBLL1	7.25937e-08	0.765834	0.471	0.444	0.00123054															ENSCHIG00000010260	3.12274e-07	0.728891	0.274	0.192	0.00529335
SON	2.21785e-13	0.449363	0.551	0.488	3.75947e-09															TBC1D19	7.60836e-08	-0.791812	0.073	0.142	0.00128969															SLC40A1	3.15023e-07	1.01817	0.089	0.041	0.00533995
NSUN6	2.24886e-13	-0.693543	0.086	0.153	3.81204e-09															ENSCHIG00000013910	7.63475e-08	0.995118	0.194	0.122	0.00129417															CTSD	3.24937e-07	0.779571	0.21	0.136	0.00550801
ENSCHIG00000013276	2.29486e-13	0.639489	0.256	0.177	3.89002e-09															MORC1	7.73984e-08	4.67342	0.026	0.003	0.00131198															FEM1C	3.25644e-07	0.95041	0.167	0.101	0.00551999
ENSCHIG00000014215	2.31019e-13	1.01322	0.113	0.057	3.916e-09															ENSCHIG00000011658	7.78534e-08	7.47829	0.018	0	0.00131969															SHISAL2B	3.2684e-07	3.76033	0.023	0.002	0.00554027
ATXN2	2.36186e-13	-0.311062	0.489	0.595	4.00359e-09															TSHZ1	7.82018e-08	-0.655275	0.186	0.274	0.0013256															RNF215	3.30277e-07	1.66011	0.056	0.02	0.00559852
ERMARD	2.37626e-13	-0.713157	0.099	0.168	4.028e-09															LMO3	7.87868e-08	-2.30201	0.01	0.048	0.00133552															ENSCHIG00000023124	3.32104e-07	-1.4936	0.024	0.068	0.00562949
NIPBL	2.38563e-13	-0.329778	0.513	0.616	4.04388e-09															ELOVL5	8.00649e-08	-0.468411	0.097	0.176	0.00135718															IGSF6	3.34195e-07	3.68596	0.023	0.002	0.00566495
RRAD	2.43364e-13	3.89986	0.02	0.001	4.12526e-09															ZNF521	8.34908e-08	-1.50946	0.042	0.097	0.00141525															STX6	3.35901e-07	-1.00122	0.072	0.133	0.00569386
F2R	2.45395e-13	2.94522	0.026	0.003	4.1597e-09															RIPK1	8.42797e-08	-0.491082	0.137	0.222	0.00142862															MED19	3.42728e-07	1.2303	0.077	0.033	0.00580958
SCARB1	2.45707e-13	-1.1565	0.032	0.08	4.16497e-09															GRM5	8.57293e-08	2.24566	0.052	0.015	0.0014532															ARL4A	3.49685e-07	2.42281	0.052	0.017	0.0059275
RESF1	2.49678e-13	1.0598	0.124	0.066	4.23229e-09															SLC9A8	8.70443e-08	-0.400693	0.244	0.352	0.00147549															TRPM7	3.50554e-07	-0.374346	0.407	0.497	0.00594224
CNOT6	2.50387e-13	-0.421825	0.206	0.298	4.24432e-09															ND5	9.09035e-08	0.83684	0.213	0.138	0.00154091															CFAP43	3.603e-07	-1.97312	0.014	0.051	0.00610744
ISM1	2.5363e-13	-0.977631	0.145	0.219	4.29929e-09															SMARCA4	9.09613e-08	-0.432337	0.113	0.196	0.00154188															NDUFS6	3.67245e-07	1.11914	0.071	0.029	0.00622516
SMAD1	2.54711e-13	0.547897	0.391	0.306	4.31761e-09															LCP2	9.17129e-08	0.775489	0.119	0.059	0.00155463															SLC27A1	3.74566e-07	-0.442932	0.181	0.269	0.00634927
GNA12	2.65408e-13	0.864202	0.17	0.103	4.49893e-09															RNF141	9.22212e-08	-0.628368	0.073	0.142	0.00156324															ASIC3	3.76615e-07	-3.29403	0.004	0.032	0.00638401
NCOA1	2.69536e-13	-0.391852	0.339	0.438	4.5689e-09															ENSCHIG00000016601	9.29749e-08	3.8057	0.024	0.002	0.00157602															PLEKHH2	3.79385e-07	-0.472629	0.178	0.264	0.00643095
AUH	2.7567e-13	-0.310794	0.458	0.566	4.67288e-09															NOXA1	9.32946e-08	1.32806	0.165	0.099	0.00158144															SDK2	3.84982e-07	-0.621817	0.147	0.223	0.00652583
ENSCHIG00000008981	2.78354e-13	0.988716	0.123	0.066	4.71837e-09															DOP1B	9.42206e-08	-0.454981	0.129	0.214	0.00159713															ATP8B1	3.92833e-07	1.31281	0.058	0.021	0.00665891
CFAP43	2.90261e-13	-1.61881	0.019	0.059	4.92022e-09															SERPINE3	9.50241e-08	5.15342	0.022	0.001	0.00161075															ENSCHIG00000008804	3.93381e-07	0.793147	0.092	0.043	0.0066682
VPS13D	2.92804e-13	-0.324539	0.426	0.531	4.96332e-09															GSDME	9.64298e-08	2.58762	0.043	0.011	0.00163458															MSANTD2	3.96583e-07	-0.427577	0.152	0.232	0.00672248
MYO10	3.00776e-13	-0.492729	0.355	0.446	5.09846e-09															CLIC4	9.68776e-08	0.678132	0.178	0.105	0.00164217															KCNQ1	3.96847e-07	1.58473	0.068	0.028	0.00672696
ENSCHIG00000021602	3.0557e-13	0.648751	0.36	0.282	5.17971e-09															CPD	9.78264e-08	-0.481896	0.185	0.28	0.00165825															ARMC9	4.00823e-07	-0.671214	0.101	0.169	0.00679435
ZNF654	3.07242e-13	0.655441	0.374	0.294	5.20806e-09															EFCAB11	9.78858e-08	-0.587919	0.191	0.283	0.00165926															RTRAF	4.01517e-07	-0.643596	0.125	0.196	0.00680612
TENM4	3.28581e-13	1.33306	0.069	0.027	5.56977e-09															NDRG3	1.0046e-07	0.969301	0.097	0.044	0.0017029															VNN1	4.03917e-07	2.59649	0.029	0.005	0.00684679
MMUT	3.29166e-13	-0.706781	0.124	0.198	5.5797e-09															ENSCHIG00000014133	1.01024e-07	-1.02767	0.043	0.1	0.00171246															FABP4	4.06352e-07	2.65219	0.026	0.004	0.00688807
KIF13B	3.31591e-13	-0.278024	0.657	0.75	5.62079e-09															NBR1	1.03137e-07	-0.498446	0.193	0.288	0.00174827															MCM7	4.06971e-07	0.932528	0.081	0.036	0.00689856
NIBAN1	3.35611e-13	1.82843	0.067	0.026	5.68894e-09															CCDC14	1.03581e-07	-0.769883	0.074	0.142	0.0017558															ANO3	4.07423e-07	4.09076	0.021	0.002	0.00690623
MSMO1	3.37772e-13	1.44134	0.064	0.024	5.72557e-09															IFI44	1.04716e-07	-1.10512	0.049	0.107	0.00177504															TMEM233	4.11361e-07	1.88909	0.026	0.004	0.00697298
PPP1R14D	3.49903e-13	-2.22015	0.011	0.045	5.93121e-09															ENSCHIG00000014185	1.04823e-07	-0.379175	0.346	0.458	0.00177686															MTOR	4.12045e-07	-0.609353	0.159	0.237	0.00698458
ELAPOR2	3.58514e-13	-3.30149	0.003	0.029	6.07716e-09															TNFRSF1A	1.07686e-07	-0.614692	0.031	0.083	0.00182538															GATA3	4.22724e-07	0.453794	0.402	0.317	0.00716559
RNF121	3.65059e-13	-0.498241	0.263	0.351	6.18811e-09															MAST4	1.10336e-07	0.923166	0.214	0.14	0.00187031															ZNF277	4.26024e-07	-0.688041	0.153	0.229	0.00722153
TNRC6A	3.6648e-13	-0.326921	0.501	0.606	6.2122e-09															RNF121	1.10749e-07	-0.258925	0.256	0.366	0.00187731															IVNS1ABP	4.40633e-07	0.674364	0.34	0.26	0.00746916
PALM2AKAP2	3.95304e-13	-1.0629	0.061	0.12	6.70081e-09															ENSCHIG00000010967	1.10869e-07	2.66828	0.029	0.004	0.00187934															ZNF692	4.44738e-07	1.349	0.1	0.05	0.00753875
ENSCHIG00000008720	4.12443e-13	-0.625489	0.121	0.194	6.99132e-09															SLC38A6	1.11473e-07	-0.917426	0.12	0.195	0.00188958															ENSCHIG00000020581	4.48388e-07	1.07119	0.131	0.073	0.00760062
RAMP1	4.47479e-13	-3.24424	0.004	0.031	7.58522e-09															PHC2	1.12403e-07	-0.684349	0.082	0.153	0.00190534															IL6ST	4.5024e-07	-0.58634	0.128	0.203	0.00763201
DTNA	4.54621e-13	2.56001	0.038	0.009	7.70629e-09															ACADL	1.12852e-07	-0.915305	0.036	0.09	0.00191296															FRY	4.52428e-07	0.720637	0.524	0.456	0.00766911
CYLD	4.57011e-13	-0.449126	0.318	0.412	7.74679e-09															DAP3	1.15452e-07	-0.408539	0.132	0.218	0.00195702															NADK	4.56074e-07	0.972699	0.075	0.032	0.00773091
TRAF3IP1	4.62244e-13	-0.903313	0.068	0.128	7.8355e-09															DNAJC15	1.15688e-07	-0.63796	0.086	0.159	0.00196103															MRC1	4.59597e-07	1.50871	0.052	0.018	0.00779062
EHBP1	4.71687e-13	-0.349999	0.393	0.49	7.99556e-09															ENSCHIG00000023307	1.15719e-07	0.923279	0.153	0.087	0.00196156															CYYR1	4.61432e-07	0.744848	0.096	0.046	0.00782174
HM13	4.74041e-13	-0.707618	0.123	0.196	8.03548e-09															LYPD6B	1.16158e-07	0.948759	0.149	0.084	0.00196899															ENSCHIG00000018472	4.64685e-07	3.89835	0.019	0.001	0.00787687
VPS35	4.99301e-13	0.729954	0.265	0.187	8.46365e-09															HK2	1.17162e-07	-2.51752	0.006	0.04	0.00198601															R3HDM2	4.66761e-07	-0.659335	0.136	0.209	0.00791207
SLC25A13	5.03072e-13	1.16217	0.09	0.041	8.52757e-09															AREL1	1.21027e-07	-0.556334	0.13	0.21	0.00205153															CWC27	4.82679e-07	0.529266	0.334	0.246	0.0081819
MTARC2	5.06713e-13	0.906607	0.197	0.128	8.58929e-09															TMED8	1.22607e-07	-0.514831	0.102	0.18	0.00207831															ENSCHIG00000026323	4.8941e-07	1.87107	0.04	0.011	0.00829599
CASP8	5.18188e-13	1.05227	0.106	0.053	8.7838e-09															ENSCHIG00000017291	1.23703e-07	-0.413425	0.164	0.255	0.00209688															ARHGEF17	4.96686e-07	-0.800024	0.063	0.123	0.00841932
HSF2	5.3433e-13	0.834863	0.215	0.143	9.05742e-09															ENSCHIG00000019082	1.24978e-07	-0.468386	0.161	0.251	0.0021185															HACD3	4.97689e-07	-1.33743	0.052	0.106	0.00843632
MGST3	5.38904e-13	1.19872	0.089	0.041	9.13496e-09															ENSCHIG00000012183	1.25115e-07	-0.545855	0.107	0.185	0.00212082															ANKRD42	5.06779e-07	-0.882645	0.098	0.163	0.0085904
ORC4	5.40564e-13	-0.354654	0.407	0.505	9.1631e-09															MED6	1.25608e-07	-0.713284	0.113	0.189	0.00212918															GABBR1	5.17199e-07	-0.702157	0.11	0.18	0.00876704
TMEM14A	5.41566e-13	-1.49613	0.027	0.071	9.18009e-09															GLG1	1.27323e-07	-0.355422	0.384	0.501	0.00215825															SAMHD1	5.20164e-07	0.621171	0.151	0.087	0.00881729
STAP1	5.57651e-13	1.81567	0.039	0.01	9.45273e-09															MIPEP	1.28502e-07	-0.433255	0.154	0.243	0.00217824															SCN8A	5.21313e-07	-0.87342	0.075	0.136	0.00883678
PIK3CB	5.63135e-13	1.04621	0.127	0.069	9.5457e-09															UBQLN1	1.32113e-07	-0.286437	0.293	0.406	0.00223945															ENSCHIG00000015844	5.27071e-07	-0.834552	0.069	0.128	0.00893439
TNS2	5.75861e-13	1.18669	0.104	0.052	9.76142e-09															MAP1B	1.33752e-07	1.3342	0.232	0.164	0.00226723															TRAF3IP1	5.29332e-07	-0.78288	0.101	0.168	0.0089727
TPCN1	5.89681e-13	1.19115	0.072	0.03	9.99568e-09															ADAM10	1.36361e-07	-0.339963	0.42	0.54	0.00231145															PRDX5	5.37581e-07	1.51679	0.046	0.014	0.00911254
PPP6R3	5.92062e-13	-0.361845	0.322	0.423	1.0036e-08															CPED1	1.37628e-07	-1.5198	0.031	0.081	0.00233293															ABL2	5.42796e-07	0.442712	0.333	0.241	0.00920094
ENSCHIG00000016591	5.92317e-13	0.88605	0.145	0.083	1.00404e-08															SLC44A1	1.39655e-07	-0.36728	0.213	0.313	0.0023673															PUM1	5.45879e-07	-0.265008	0.661	0.758	0.00925319
TLR2	6.0129e-13	1.20135	0.075	0.032	1.01925e-08															SUPT3H	1.40031e-07	-0.44446	0.293	0.401	0.00237366															GALNT15	5.47994e-07	-1.09846	0.023	0.065	0.00928905
EVC2	6.06269e-13	-1.85096	0.013	0.048	1.02769e-08															AGO3	1.40833e-07	-0.414314	0.281	0.384	0.00238725															DKK3	5.53128e-07	-0.600584	0.114	0.185	0.00937608
DCAF6	6.21566e-13	0.389777	0.609	0.569	1.05362e-08															IPO5	1.45631e-07	-0.646399	0.08	0.149	0.0024686															PTPN18	5.63314e-07	2.43321	0.029	0.006	0.00954874
ENSCHIG00000023211	6.26366e-13	0.983018	0.107	0.054	1.06175e-08															HEATR5B	1.48759e-07	-0.539567	0.111	0.191	0.00252161															ATP5IF1	5.69981e-07	1.8641	0.041	0.012	0.00966175
ENSCHIG00000026788	6.27005e-13	5.94784	0.018	0	1.06284e-08															ENSCHIG00000017196	1.49149e-07	-0.761414	0.034	0.086	0.00252822															HDGFL3	5.82978e-07	-0.559239	0.178	0.26	0.00988206
UQCC1	6.51921e-13	-0.621557	0.194	0.275	1.10507e-08															NRG1	1.49665e-07	1.73304	0.074	0.03	0.00253697															RNF169	5.96606e-07	0.481586	0.536	0.461	0.0101131
SLTM	6.61922e-13	-0.259727	0.513	0.623	1.12202e-08															ZDHHC1	1.55676e-07	-1.55123	0.024	0.07	0.00263887															JCHAIN	5.97064e-07	1.86107	0.062	0.024	0.0101208
SLC46A3	6.78827e-13	-1.01776	0.029	0.074	1.15068e-08															ENSCHIG00000024268	1.5808e-07	-0.7529	0.07	0.135	0.00267961															TRIM2	6.14279e-07	-0.689148	0.17	0.242	0.0104127
TBC1D15	6.88937e-13	0.551891	0.356	0.275	1.16782e-08															AACS	1.61276e-07	1.76749	0.045	0.012	0.00273379															MAP2K1	6.19172e-07	0.736422	0.154	0.09	0.0104956
SLC12A2	7.2407e-13	-0.445458	0.361	0.449	1.22737e-08															IL4I1	1.61604e-07	2.11867	0.051	0.015	0.00273936															ENSCHIG00000021795	6.25424e-07	1.43985	0.063	0.025	0.0106016
RPAP2	7.39967e-13	-0.416182	0.368	0.461	1.25432e-08															ENSCHIG00000008804	1.63667e-07	1.19561	0.09	0.041	0.00277432															KDM2B	6.27664e-07	-1.14328	0.076	0.136	0.0106395
RND1	8.11501e-13	2.6193	0.032	0.006	1.37557e-08															TMEM50A	1.64446e-07	-0.742765	0.072	0.138	0.00278752															PLCB1	6.27736e-07	0.624306	0.581	0.541	0.0106408
WDFY2	8.2471e-13	-0.351026	0.334	0.434	1.39797e-08															RC3H1	1.662e-07	-0.42376	0.227	0.325	0.00281725															SYNE2	6.29356e-07	-0.283861	0.696	0.793	0.0106682
ACSS3	8.37537e-13	-0.361115	0.345	0.443	1.41971e-08															RING1	1.6839e-07	0.880819	0.217	0.143	0.00285439															USP46	6.37045e-07	-0.46806	0.165	0.249	0.0107985
VEZF1	8.66443e-13	-0.622731	0.127	0.2	1.46871e-08															VGLL4	1.68978e-07	-0.472103	0.238	0.339	0.00286434															ND3	6.4156e-07	0.429814	0.308	0.227	0.0108751
ABCF1	8.78187e-13	1.53204	0.071	0.029	1.48861e-08															ZCCHC24	1.70737e-07	2.1437	0.035	0.007	0.00289416															RAPH1	6.5143e-07	0.680703	0.108	0.055	0.0110424
ARHGAP42	8.7879e-13	1.17089	0.2	0.133	1.48964e-08															ULK4	1.73832e-07	-0.452846	0.233	0.332	0.00294663															ST8SIA4	6.533e-07	1.11349	0.092	0.045	0.0110741
ENSCHIG00000014177	9.27751e-13	1.25358	0.119	0.064	1.57263e-08															CAPN2	1.76884e-07	-0.393915	0.125	0.207	0.00299837															NDUFA13	6.69579e-07	1.60967	0.062	0.024	0.01135
ADGRA3	9.64793e-13	-0.533139	0.246	0.332	1.63542e-08															KRT7	1.77415e-07	-0.438708	0.171	0.263	0.00300735															DNAJC10	6.95614e-07	-0.664661	0.121	0.19	0.0117914
CCDC138	1.00047e-12	-0.530377	0.129	0.204	1.69589e-08															ENSCHIG00000009780	1.77542e-07	0.771144	0.222	0.147	0.00300952															LRRC38	7.09345e-07	2.84434	0.022	0.002	0.0120241
FAT2	1.00095e-12	-0.595785	0.07	0.131	1.6967e-08															IFT81	1.80072e-07	-1.17129	0.047	0.103	0.00305239															MYC	7.10307e-07	1.40282	0.062	0.024	0.0120404
ZMIZ1	1.04266e-12	-0.326125	0.371	0.472	1.76742e-08															ZBBX	1.84247e-07	-2.09324	0.006	0.037	0.00312316															PTPRM	7.10914e-07	0.533553	0.307	0.225	0.0120507
ABLIM1	1.05888e-12	-1.34609	0.038	0.085	1.79491e-08															SLC4A10	1.85391e-07	-1.62459	0.018	0.061	0.00314257															WDR86	7.14273e-07	2.57159	0.03	0.006	0.0121076
ATXN10	1.08953e-12	-0.445801	0.254	0.344	1.84687e-08															ENSCHIG00000014849	1.88652e-07	1.42302	0.105	0.052	0.00319785															NDUFB10	7.34321e-07	2.38599	0.034	0.008	0.0124475
RPS3	1.17708e-12	1.10177	0.098	0.048	1.99527e-08															ANGPTL3	1.89417e-07	3.75754	0.023	0.002	0.0032108															ARSB	7.42918e-07	0.346497	0.151	0.086	0.0125932
ENSCHIG00000022624	1.17764e-12	1.43007	0.073	0.031	1.99622e-08															HNRNPD	1.90478e-07	-0.387522	0.28	0.386	0.00322879															MX1	7.4997e-07	-2.94034	0.017	0.053	0.0127127
TNS4	1.22854e-12	5.94215	0.017	0	2.0825e-08															LAPTM4A	1.92105e-07	-0.72087	0.103	0.176	0.00325638															SLC10A5	7.52582e-07	2.42575	0.03	0.006	0.012757
ARHGEF2	1.23062e-12	-1.03325	0.041	0.091	2.08603e-08															GEMIN2	1.94609e-07	-1.15	0.025	0.071	0.00329881															ENSCHIG00000027245	7.57707e-07	0.615119	0.335	0.258	0.0128439
RUNDC3B	1.26706e-12	1.11818	0.078	0.034	2.1478e-08															USP2	1.94614e-07	-2.09677	0.009	0.044	0.0032989															TNS4	7.61379e-07	1.29848	0.109	0.058	0.0129061
FDX1	1.3036e-12	-1.02562	0.06	0.116	2.20974e-08															ENSCHIG00000009391	1.95918e-07	6.08559	0.019	0.001	0.003321															DDX46	7.93773e-07	0.722626	0.253	0.175	0.0134552
L2HGDH	1.37494e-12	-0.893835	0.042	0.092	2.33067e-08															TDRD7	2.00448e-07	-0.34905	0.136	0.22	0.00339779															RHOBTB3	7.9389e-07	0.630789	0.201	0.13	0.0134572
ENSCHIG00000027234	1.42522e-12	1.04587	0.08	0.035	2.4159e-08															SND1	2.00639e-07	0.828085	0.417	0.379	0.00340104															BICC1	8.02746e-07	-0.299156	0.362	0.458	0.0136074
ENSCHIG00000010662	1.42622e-12	0.755491	0.171	0.104	2.41758e-08															BBS2	2.01854e-07	-0.996639	0.029	0.077	0.00342162															APPBP2	8.0469e-07	-0.568381	0.226	0.304	0.0136403
RNF216	1.42873e-12	-0.541175	0.226	0.31	2.42185e-08															KCNMA1	2.02123e-07	1.79066	0.052	0.016	0.00342618															SPATA5	8.2073e-07	0.496564	0.377	0.29	0.0139122
ZFP36L1	1.48015e-12	-0.317984	0.286	0.384	2.509e-08															BORCS5	2.02264e-07	-0.517213	0.18	0.269	0.00342858															TENT5A	8.23288e-07	0.745902	0.101	0.051	0.0139555
GNAI1	1.49342e-12	0.555395	0.249	0.171	2.5315e-08															PLAT	2.03672e-07	-0.508998	0.074	0.142	0.00345244															DRB3	8.37779e-07	0.829854	0.117	0.063	0.0142012
AKIRIN2	1.507e-12	1.03745	0.119	0.064	2.55452e-08															TMOD2	2.0557e-07	-0.979884	0.029	0.077	0.00348461															ENSCHIG00000016478	8.67017e-07	1.93968	0.04	0.011	0.0146968
ENSCHIG00000024157	1.55207e-12	-0.868888	0.078	0.139	2.63091e-08															RHOU	2.07105e-07	0.879009	0.128	0.068	0.00351064															MRPL21	8.72388e-07	1.02075	0.096	0.047	0.0147878
BMF	1.5967e-12	-1.18364	0.047	0.098	2.70657e-08															TRIP12	2.0863e-07	-0.342858	0.361	0.471	0.00353648															PPP2R1B	8.85188e-07	-0.679447	0.105	0.172	0.0150048
CCDC6	1.63218e-12	-0.296937	0.583	0.686	2.76671e-08															SLC4A7	2.10717e-07	-0.305627	0.339	0.465	0.00357187															CARF	8.87986e-07	-0.761522	0.144	0.214	0.0150523
KDM4C	1.69203e-12	0.430319	0.535	0.473	2.86816e-08															PLEKHM3	2.12203e-07	-0.270309	0.315	0.428	0.00359705															NPTN	9.00014e-07	-0.885763	0.098	0.161	0.0152561
EFCAB11	1.71393e-12	-0.60201	0.219	0.3	2.90528e-08															SHPRH	2.20208e-07	0.976418	0.256	0.183	0.00373274															ETV4	9.07919e-07	-3.73317	0.002	0.026	0.0153901
MARCHF7	1.72096e-12	-0.295287	0.473	0.576	2.91719e-08															SPATA7	2.22153e-07	-0.713485	0.113	0.188	0.00376571															DEPP1	9.10337e-07	6.72997	0.015	0	0.0154311
ENSCHIG00000021475	1.7221e-12	0.952073	0.101	0.05	2.91913e-08															VARS1	2.22647e-07	1.45657	0.099	0.048	0.0037741															IRAG1	9.24631e-07	-0.625305	0.132	0.205	0.0156734
SNX27	1.72443e-12	-0.596584	0.157	0.233	2.92308e-08															ENSCHIG00000014661	2.26857e-07	-0.889406	0.059	0.118	0.00384545															ELP3	9.29062e-07	-0.877682	0.121	0.188	0.0157485
UBR2	1.7386e-12	-0.384012	0.409	0.503	2.9471e-08															RUNDC3B	2.28195e-07	1.10762	0.039	0.009	0.00386813															UBXN1	9.3703e-07	1.78537	0.046	0.015	0.0158836
GLS	1.79533e-12	-0.595951	0.119	0.193	3.04326e-08															KCNT2	2.29778e-07	1.33795	0.135	0.076	0.00389496															SETD5	9.49064e-07	-0.338357	0.374	0.459	0.0160876
ZNF326	1.79612e-12	0.528508	0.432	0.359	3.04461e-08															RNF13	2.32447e-07	-0.411238	0.224	0.32	0.00394021															OSCAR	9.51102e-07	1.4937	0.083	0.039	0.0161221
MX1	1.82178e-12	-2.11966	0.013	0.047	3.0881e-08															FAM20B	2.3755e-07	-1.27715	0.029	0.076	0.00402672															NABP1	9.76355e-07	0.651256	0.059	0.022	0.0165502
SELENBP1	1.87486e-12	2.44788	0.031	0.006	3.17808e-08															GPATCH2	2.3912e-07	-0.251075	0.47	0.611	0.00405332															CDC27	9.93574e-07	-0.943812	0.108	0.171	0.0168421
ENSCHIG00000025798	1.89059e-12	3.14504	0.023	0.002	3.20474e-08															SCFD1	2.42315e-07	-0.430012	0.225	0.324	0.00410748															REEP5	9.93982e-07	0.938461	0.131	0.074	0.016849
CFAP100	1.9325e-12	-2.19941	0.015	0.051	3.27579e-08															SUPT20H	2.43342e-07	-0.272668	0.266	0.374	0.00412489															SYT14	1.00002e-06	4.49599	0.018	0.001	0.0169514
PWWP2A	1.93414e-12	-0.614781	0.132	0.205	3.27855e-08															ENSCHIG00000024179	2.47258e-07	-2.14495	0.006	0.039	0.00419126															TOX3	1.00866e-06	-2.82933	0.017	0.053	0.0170977
RHOBTB1	1.99915e-12	-0.775447	0.139	0.209	3.38876e-08															CCDC148	2.48771e-07	-0.816523	0.035	0.086	0.00421693															HYCC1	1.0136e-06	0.404303	0.561	0.483	0.0171815
PTGDS	2.15974e-12	-2.06119	0.009	0.041	3.66098e-08															CCAR2	2.49884e-07	-0.385547	0.077	0.146	0.00423579															SLC25A46	1.01367e-06	-1.42004	0.059	0.112	0.0171827
EIF4G1	2.34583e-12	0.956078	0.159	0.097	3.97642e-08															NLRC5	2.51802e-07	-1.02007	0.032	0.082	0.0042683															ARFGEF1	1.02698e-06	-0.292237	0.477	0.563	0.0174084
NR2C2	2.40093e-12	-0.497391	0.202	0.284	4.06981e-08															PACRGL	2.52651e-07	-0.541389	0.101	0.176	0.00428268															ENSCHIG00000012991	1.04392e-06	-5.83418	0.001	0.024	0.0176956
ZNF207	2.49029e-12	-0.309423	0.383	0.487	4.22129e-08															HYKK	2.59318e-07	-1.3147	0.026	0.071	0.0043957															ENSCHIG00000009774	1.0459e-06	4.12033	0.017	0.001	0.0177291
UBE2E3	2.50176e-12	0.514245	0.334	0.252	4.24074e-08															MCMBP	2.59335e-07	-0.457519	0.14	0.223	0.00439598															ITGAL	1.05858e-06	0.859522	0.069	0.029	0.0179439
ENSCHIG00000008804	2.65078e-12	1.1004	0.101	0.052	4.49335e-08															BACH2	2.61658e-07	1.39218	0.061	0.022	0.00443536															PIK3CG	1.08909e-06	1.94658	0.036	0.009	0.0184612
RPRD1B	2.68217e-12	-0.653333	0.109	0.178	4.54655e-08															AGBL3	2.66118e-07	-1.30359	0.034	0.084	0.00451096															CKB	1.10009e-06	4.07389	0.023	0.003	0.0186477
PRKCH	2.69056e-12	0.42484	0.554	0.491	4.56077e-08															SLC47A1	2.66396e-07	-1.02842	0.04	0.092	0.00451568															HAGH	1.10516e-06	1.67018	0.036	0.009	0.0187335
RAB7B	2.84923e-12	2.02358	0.038	0.01	4.82973e-08															ARRDC4	2.67243e-07	-1.00126	0.049	0.106	0.00453004															HSPA8	1.10583e-06	0.685639	0.117	0.063	0.018745
ITM2B	2.92116e-12	-0.570171	0.252	0.335	4.95165e-08															TPST1	2.70106e-07	-1.17086	0.046	0.1	0.00457856															ROR1	1.11285e-06	0.482401	0.231	0.152	0.0188639
PGP	2.92445e-12	2.26123	0.035	0.008	4.95724e-08															VXN	2.7385e-07	3.12107	0.026	0.003	0.00464203															SLC10A1	1.11594e-06	2.31481	0.029	0.006	0.0189163
CD9	2.93211e-12	0.953132	0.406	0.343	4.97021e-08															AKAP11	2.75922e-07	-0.384033	0.155	0.243	0.00467715															DNAH12	1.1183e-06	-2.1056	0.018	0.056	0.0189563
OBSL1	2.95289e-12	-1.0814	0.03	0.075	5.00544e-08															NR6A1	2.80843e-07	0.524902	0.311	0.225	0.00476057															CFAP91	1.14088e-06	-1.79835	0.02	0.059	0.019339
SLAIN2	3.11139e-12	-0.467362	0.213	0.296	5.27411e-08															SPAG9	2.85377e-07	-0.304468	0.428	0.549	0.00483743															RNF144B	1.15186e-06	0.640418	0.222	0.15	0.0195251
ENSCHIG00000023289	3.19529e-12	1.39356	0.065	0.026	5.41633e-08															LEPR	2.86179e-07	-0.476772	0.3	0.402	0.00485102															USP54	1.16585e-06	0.61706	0.219	0.145	0.0197623
KIAA1958	3.30007e-12	0.87311	0.122	0.067	5.59395e-08															CALCOCO2	2.86303e-07	0.751665	0.413	0.349	0.00485312															PUS7L	1.17794e-06	1.60037	0.062	0.025	0.0199672
GNAQ	3.31244e-12	-0.263861	0.664	0.731	5.61491e-08															NUPR1	2.93262e-07	1.26037	0.144	0.083	0.00497108															UNC5B	1.18218e-06	1.45172	0.06	0.023	0.0200391
GORASP2	3.36593e-12	0.753277	0.198	0.13	5.70559e-08															TOGARAM1	2.94229e-07	-0.504344	0.123	0.202	0.00498747															PALM3	1.21045e-06	1.75779	0.05	0.017	0.0205184
IFI44L	3.41634e-12	-1.10181	0.052	0.105	5.79103e-08															ITGA2	2.95234e-07	-0.797986	0.074	0.14	0.00500451															PIGK	1.2327e-06	0.502578	0.253	0.172	0.0208956
AQP5	3.50757e-12	8.32955	0.016	0	5.94569e-08															USE1	2.99384e-07	1.09234	0.117	0.061	0.00507487															PACSIN2	1.24041e-06	-0.445604	0.366	0.438	0.0210262
HESX1	3.57398e-12	-1.4751	0.02	0.058	6.05825e-08															RPS16	3.01082e-07	1.39685	0.138	0.079	0.00510365															RING1	1.25663e-06	0.776568	0.156	0.093	0.0213012
CYBRD1	3.67825e-12	-0.516047	0.13	0.204	6.235e-08															TMEM43	3.0855e-07	-0.4523	0.151	0.238	0.00523023															SPATS2L	1.27611e-06	-0.327702	0.362	0.455	0.0216314
UFSP2	3.74912e-12	-0.95625	0.057	0.11	6.35514e-08															ENSCHIG00000007384	3.08615e-07	-0.935262	0.027	0.073	0.00523133															ITGA6	1.29912e-06	0.412246	0.584	0.51	0.0220214
LACTB	4.01623e-12	1.5013	0.059	0.022	6.80791e-08															GANC	3.12805e-07	-0.905701	0.075	0.138	0.00530236															PHF14	1.29934e-06	-0.287495	0.453	0.535	0.0220251
SMURF1	4.01869e-12	-0.563576	0.291	0.371	6.81207e-08															DNAJC10	3.16909e-07	-0.596055	0.107	0.182	0.00537193															NOM1	1.31458e-06	1.31321	0.067	0.028	0.0222835
GALNT10	4.04283e-12	0.756197	0.171	0.106	6.853e-08															BCL2L14	3.17068e-07	-1.05724	0.028	0.074	0.00537461															CAD	1.31647e-06	0.904099	0.103	0.053	0.0223155
NUBPL	4.22262e-12	-0.451657	0.249	0.336	7.15777e-08															TTLL5	3.19735e-07	-0.364289	0.342	0.446	0.00541983															IRF9	1.3184e-06	-1.65972	0.011	0.044	0.0223481
DNAJC3	4.3832e-12	0.664204	0.218	0.147	7.42997e-08															SNX1	3.1985e-07	-0.778198	0.075	0.139	0.00542178															HSPA4L	1.3196e-06	-0.607445	0.131	0.201	0.0223685
ICE2	4.46432e-12	-0.894554	0.087	0.148	7.56746e-08															DNAI4	3.24014e-07	-0.98199	0.07	0.133	0.00549236															SLC35B2	1.33116e-06	1.23385	0.078	0.036	0.0225644
CFAP53	4.58385e-12	1.08618	0.108	0.057	7.77009e-08															PDHX	3.24193e-07	-0.40454	0.161	0.248	0.00549539															PLXNC1	1.33198e-06	1.29372	0.075	0.033	0.0225784
NIPAL1	4.60793e-12	2.06514	0.037	0.01	7.8109e-08															SLC7A5	3.25474e-07	3.00872	0.029	0.005	0.00551711															ENSCHIG00000011918	1.33834e-06	1.19978	0.062	0.025	0.0226862
ANO3	4.70917e-12	2.57972	0.027	0.005	7.98251e-08															ENSCHIG00000013563	3.27408e-07	2.96351	0.031	0.006	0.0055499															ENSCHIG00000013809	1.35712e-06	-0.644511	0.176	0.245	0.0230046
WDFY1	4.79203e-12	-0.907927	0.077	0.136	8.12297e-08															ZNF606	3.29269e-07	-0.781849	0.053	0.11	0.00558144															ENSCHIG00000010543	1.35901e-06	1.00912	0.085	0.04	0.0230365
ENSCHIG00000011554	4.81417e-12	1.30159	0.068	0.029	8.16051e-08															RBMS2	3.30989e-07	-0.490891	0.161	0.247	0.0056106															TGIF1	1.38176e-06	-1.7532	0.019	0.057	0.0234222
RPH3AL	4.81619e-12	-0.394051	0.187	0.269	8.16393e-08															NRCAM	3.39287e-07	-0.889071	0.065	0.126	0.00575125															PAN3	1.39246e-06	-0.256242	0.538	0.659	0.0236037
TMEM260	4.87963e-12	-0.411819	0.306	0.396	8.27145e-08															EEF1AKMT1	3.40809e-07	-0.83216	0.033	0.082	0.00577706															ENSCHIG00000026467	1.3996e-06	0.595013	0.452	0.382	0.0237245
RABGAP1	4.99551e-12	-0.298192	0.549	0.638	8.46789e-08															CSE1L	3.41174e-07	-0.509663	0.084	0.152	0.00578325															ENOX1	1.40076e-06	0.778351	0.165	0.102	0.0237443
ZER1	5.07331e-12	-1.23884	0.029	0.071	8.59977e-08															CRACDL	3.43428e-07	-0.382941	0.209	0.303	0.00582144															OXR1	1.40094e-06	-0.271885	0.488	0.573	0.0237473
SIN3A	5.20837e-12	-0.744062	0.084	0.146	8.82871e-08															ENSCHIG00000010163	3.4535e-07	-3.06416	0.013	0.05	0.00585403															ANO4	1.40967e-06	1.04336	0.048	0.016	0.0238953
RPSA	5.25833e-12	0.801019	0.22	0.151	8.9134e-08															SLC35F5	3.46808e-07	-0.57754	0.107	0.18	0.00587875															PLAU	1.42327e-06	1.81591	0.043	0.014	0.0241259
ENSCHIG00000021837	5.54408e-12	1.48981	0.064	0.026	9.39778e-08															TTC26	3.50607e-07	-1.48524	0.01	0.045	0.00594315															PLA2G2C	1.46569e-06	2.3939	0.029	0.006	0.024845
TPD52L1	5.57218e-12	-0.388658	0.168	0.249	9.4454e-08															SKI	3.55935e-07	-0.4253	0.136	0.215	0.00603345															CARD9	1.51083e-06	2.60063	0.021	0.002	0.02561
NOM1	5.59036e-12	1.21769	0.072	0.031	9.47621e-08															SGSM1	3.60979e-07	-1.09247	0.027	0.073	0.00611895															GREB1L	1.51147e-06	-1.32618	0.029	0.072	0.025621
INO80C	5.6252e-12	-1.35308	0.04	0.087	9.53527e-08															HSPA5	3.62082e-07	1.06597	0.133	0.073	0.00613766															RSPH1	1.53072e-06	-2.26442	0.012	0.045	0.0259472
OSBPL1A	5.78742e-12	-0.492496	0.269	0.352	9.81026e-08															DHX32	3.68446e-07	-0.416539	0.125	0.203	0.00624553															FAM174B	1.60647e-06	1.76418	0.029	0.006	0.0272313
SLC36A2	5.79824e-12	4.29247	0.017	0.001	9.8286e-08															KLHL9	3.72023e-07	2.47564	0.042	0.012	0.00630615															ENSCHIG00000021602	1.62022e-06	0.578385	0.319	0.241	0.0274644
BCL7A	5.81899e-12	-1.02166	0.038	0.085	9.86378e-08															ENSCHIG00000024305	3.74991e-07	-0.621811	0.12	0.196	0.00635647															ERMP1	1.64577e-06	-0.766659	0.111	0.176	0.0278974
CDC5L	5.83513e-12	-0.489579	0.235	0.321	9.89113e-08															ENSCHIG00000019202	3.77984e-07	-1.05829	0.022	0.065	0.00640721															SLCO2B1	1.68997e-06	2.32447	0.034	0.009	0.0286467
NDUFAF3	5.94769e-12	2.30216	0.036	0.009	1.00819e-07															ENSCHIG00000024648	3.84517e-07	-2.07001	0.013	0.05	0.00651795															PPA1	1.70291e-06	0.750588	0.16	0.098	0.028866
CNNM3	5.967e-12	-0.653132	0.113	0.179	1.01147e-07															GFOD1	3.85977e-07	-0.545315	0.07	0.134	0.00654269															RNF217	1.71359e-06	0.533774	0.338	0.254	0.0290471
ZFHX3	5.98643e-12	0.51591	0.38	0.303	1.01476e-07															JHY	3.86825e-07	-5.84117	0.001	0.026	0.00655707															FNIP1	1.71568e-06	0.50534	0.437	0.357	0.0290825
GALNT3	6.08168e-12	0.743405	0.116	0.063	1.0309e-07															EIF4A1	3.97601e-07	-0.567311	0.108	0.182	0.00673973															WTIP	1.77216e-06	-0.685734	0.063	0.12	0.03004
FDPS	6.32381e-12	2.15036	0.039	0.011	1.07195e-07															TMEM171	4.04295e-07	2.13331	0.055	0.019	0.00685321															ST3GAL6	1.79903e-06	-0.869213	0.087	0.148	0.0304953
PECR	6.36668e-12	-0.913141	0.032	0.076	1.07922e-07															ENSCHIG00000013568	4.13492e-07	-0.391303	0.226	0.323	0.00700911															CIP2A	1.87423e-06	-1.16062	0.051	0.101	0.03177
B3GLCT	6.62571e-12	0.94174	0.137	0.08	1.12312e-07															JUN	4.13546e-07	1.58234	0.08	0.035	0.00701001															ECT2L	1.89266e-06	-1.94833	0.015	0.049	0.0320825
CTTNBP2	6.74302e-12	-0.75196	0.215	0.288	1.14301e-07															CDC42BPB	4.14744e-07	-0.332005	0.298	0.403	0.00703032															CALCOCO2	1.90685e-06	0.625391	0.27	0.192	0.032323
DNMBP	6.81723e-12	-0.677213	0.081	0.142	1.15559e-07															SCAI	4.22938e-07	-0.872413	0.065	0.126	0.00716922															PDCD4	1.90793e-06	0.599963	0.333	0.26	0.0323414
ARHGAP5	6.95053e-12	0.499834	0.442	0.37	1.17818e-07															RRM2B	4.26552e-07	-1.49331	0.031	0.078	0.00723048															ALDH1A2	1.94052e-06	-2.14664	0.013	0.046	0.0328937
EIF3A	7.11492e-12	0.642499	0.327	0.251	1.20605e-07															RPL22	4.27077e-07	-0.309946	0.172	0.265	0.00723939															ANO2	1.94475e-06	-1.09629	0.045	0.094	0.0329654
ATAD2B	7.12002e-12	-0.346346	0.436	0.522	1.20692e-07															SGCE	4.38492e-07	-0.559384	0.081	0.149	0.00743287															RNF180	1.95578e-06	0.556419	0.164	0.099	0.0331525
MAU2	7.18088e-12	-0.572805	0.165	0.24	1.21723e-07															FLNB	4.38921e-07	-0.312568	0.525	0.646	0.00744015															MRPL58	1.97437e-06	1.37907	0.067	0.029	0.0334675
RHOBTB3	7.23169e-12	0.716235	0.251	0.179	1.22584e-07															ENSCHIG00000011269	4.39117e-07	-0.698958	0.086	0.153	0.00744348															ENSCHIG00000015838	2.00136e-06	7.17028	0.014	0	0.033925
SMCHD1	7.39225e-12	-0.410027	0.331	0.419	1.25306e-07															METTL17	4.41177e-07	-0.498613	0.047	0.102	0.00747839															ENSCHIG00000000713	2.00136e-06	6.68479	0.014	0	0.033925
ENSCHIG00000022668	7.40015e-12	3.96049	0.02	0.002	1.2544e-07															UBXN2A	4.49671e-07	-1.02863	0.03	0.077	0.00762237															PIK3R3	2.0112e-06	1.16259	0.045	0.015	0.0340919
PPP1R35	7.41346e-12	1.26259	0.085	0.041	1.25666e-07															MBOAT1	4.52346e-07	-0.356136	0.2	0.296	0.00766771															RIOK2	2.01146e-06	1.0085	0.083	0.039	0.0340963
MDFIC	7.46396e-12	0.5064	0.497	0.445	1.26522e-07															RNF215	4.58156e-07	1.87471	0.071	0.03	0.0077662															KCNH8	2.01466e-06	-0.375431	0.264	0.354	0.0341505
XPNPEP1	7.50088e-12	-0.736258	0.097	0.161	1.27147e-07															SMAD5	4.61071e-07	-0.520624	0.119	0.196	0.00781561															CTDP1	2.049e-06	0.811512	0.073	0.032	0.0347326
ARHGAP17	7.72536e-12	-0.496331	0.216	0.298	1.30953e-07															WDR26	4.65052e-07	-0.45057	0.22	0.311	0.00788309															ENSCHIG00000020422	2.05619e-06	1.18741	0.084	0.041	0.0348544
CREBRF	7.82607e-12	-0.274055	0.406	0.513	1.3266e-07															CYTH1	4.66625e-07	-0.348704	0.241	0.343	0.00790976															OSTF1	2.10643e-06	0.737819	0.157	0.095	0.0357062
HERC1	8.25485e-12	-0.453892	0.296	0.378	1.39928e-07															RNF216	4.68203e-07	-0.520314	0.172	0.254	0.00793651															CNTNAP4	2.12884e-06	-3.36199	0.006	0.033	0.0360859
EPC1	8.27864e-12	-0.319103	0.451	0.549	1.40331e-07															SH3BP4	4.68735e-07	-0.38466	0.3	0.404	0.00794553															PCNX4	2.13808e-06	-0.74743	0.142	0.208	0.0362425
TMEM87A	8.48242e-12	-0.379446	0.299	0.389	1.43786e-07															ZBTB11	4.71241e-07	-0.62609	0.096	0.164	0.007988															PCCA	2.14567e-06	-0.331283	0.483	0.569	0.0363713
ZNF280D	8.55004e-12	-0.295721	0.35	0.448	1.44932e-07															RABEPK	4.72403e-07	-1.05966	0.008	0.041	0.0080077															PARP1	2.22269e-06	1.07771	0.111	0.061	0.0376768
FAM174B	8.57593e-12	2.50177	0.03	0.006	1.45371e-07															ETFDH	4.74144e-07	-0.820519	0.041	0.093	0.00803721															CPEB3	2.22847e-06	0.409402	0.261	0.181	0.0377748
AGO4	8.68531e-12	-0.673048	0.125	0.192	1.47225e-07															FOXP4	4.74703e-07	-0.447025	0.045	0.1	0.00804669															ARFGEF3	2.23756e-06	0.537845	0.097	0.048	0.0379289
FAM222B	8.76454e-12	-0.611232	0.134	0.204	1.48568e-07															EPCAM	4.75464e-07	-0.262519	0.213	0.316	0.00805959															ENSCHIG00000007799	2.25392e-06	3.52884	0.025	0.004	0.0382062
KLF7	8.85242e-12	-0.846136	0.081	0.141	1.50057e-07															ENSCHIG00000008510	4.87329e-07	2.95314	0.036	0.008	0.00826072															ENSCHIG00000025608	2.26627e-06	-1.37514	0.017	0.053	0.0384156
ENSCHIG00000013811	9.28419e-12	1.064	0.078	0.035	1.57376e-07															LRFN2	4.87407e-07	1.99149	0.03	0.005	0.00826203															PDS5B	2.27296e-06	-0.377303	0.364	0.448	0.038529
CHCHD1	9.37901e-12	2.20122	0.032	0.007	1.58984e-07															RPL32	4.94868e-07	0.8352	0.261	0.187	0.0083885															FNIP2	2.27664e-06	0.409272	0.212	0.136	0.0385913
NFIX	9.69695e-12	-0.358786	0.267	0.357	1.64373e-07															CPSF7	4.95887e-07	-1.17017	0.042	0.094	0.00840579															HSPA14	2.29099e-06	-0.677986	0.1	0.162	0.0388346
PKD2	9.88814e-12	-0.626249	0.19	0.266	1.67614e-07															ENSCHIG00000019438	4.98801e-07	-3.83434	0.003	0.03	0.00845518															TMEM231	2.31998e-06	-2.03732	0.009	0.039	0.039326
TARDBP	1.00539e-11	-0.53561	0.088	0.152	1.70424e-07															SLC38A3	4.99409e-07	2.03807	0.03	0.005	0.00846548															KRT17	2.33651e-06	0.911747	0.206	0.139	0.0396061
LYST	1.02469e-11	-0.671155	0.186	0.259	1.73695e-07															DSTYK	5.13822e-07	-0.343609	0.232	0.331	0.00870979															PLEKHH1	2.38059e-06	1.75316	0.028	0.006	0.0403534
SETD2	1.10112e-11	-0.502695	0.249	0.33	1.86651e-07															CBX4	5.15155e-07	1.7142	0.075	0.032	0.00873239															INPP5D	2.40095e-06	0.901367	0.098	0.05	0.0406984
APPL2	1.10186e-11	-0.62247	0.113	0.18	1.86776e-07															TNS2	5.23756e-07	1.25411	0.109	0.056	0.00887818															CTDSPL	2.42163e-06	-0.398983	0.422	0.49	0.0410491
CST6	1.11702e-11	5.54089	0.017	0.001	1.89346e-07															PPP4R3A	5.29985e-07	-0.342258	0.246	0.348	0.00898377															ALDH2	2.45926e-06	-1.61717	0.009	0.039	0.0416869
ENSCHIG00000011033	1.14825e-11	0.88869	0.124	0.07	1.94641e-07															MRE11	5.31562e-07	-0.443192	0.107	0.18	0.00901051															SCARB1	2.47351e-06	-0.582775	0.09	0.152	0.0419285
ENSCHIG00000017139	1.16147e-11	-0.708583	0.099	0.162	1.96881e-07															ENSCHIG00000017329	5.34864e-07	-1.95498	0.004	0.032	0.00906648															RFX7	2.48111e-06	0.492504	0.446	0.369	0.0420574
ASCC3	1.20492e-11	0.469887	0.484	0.414	2.04247e-07															USP47	5.37843e-07	-0.283974	0.466	0.596	0.00911698															ERO1A	2.48667e-06	0.872387	0.115	0.063	0.0421515
CENPJ	1.20679e-11	1.31668	0.096	0.049	2.04563e-07															CAD	5.54594e-07	1.39258	0.097	0.048	0.00940092															ENSCHIG00000009663	2.49272e-06	1.42886	0.051	0.018	0.0422542
CSGALNACT1	1.22329e-11	-1.94311	0.009	0.038	2.0736e-07															NABP1	5.54661e-07	1.03764	0.121	0.065	0.00940206															LIMA1	2.50444e-06	-0.49189	0.297	0.374	0.0424528
TMEM67	1.23349e-11	-0.885579	0.075	0.132	2.09089e-07															FAM76A	5.60046e-07	-0.755059	0.065	0.125	0.00949334															CFAP210	2.54232e-06	-0.798716	0.025	0.065	0.0430949
DOCK3	1.32205e-11	0.830136	0.114	0.061	2.24101e-07															ZNF12	5.65201e-07	-0.962692	0.022	0.064	0.00958073															ETFB	2.55752e-06	1.28558	0.11	0.061	0.0433526
TTLL2	1.32421e-11	-0.656996	0.127	0.196	2.24467e-07															ENSCHIG00000015943	5.70014e-07	-0.790028	0.046	0.1	0.00966231															MED12L	2.58169e-06	0.594249	0.094	0.047	0.0437623
TMTC1	1.35508e-11	-1.75301	0.016	0.051	2.297e-07															ENSCHIG00000024459	5.9219e-07	-0.794037	0.048	0.102	0.0100382															PHYKPL	2.58828e-06	-1.08182	0.038	0.083	0.0438739
FARS2	1.3655e-11	-0.394182	0.321	0.41	2.31466e-07															HSPA14	5.95894e-07	-0.472686	0.076	0.141	0.010101															SLC12A2	2.68187e-06	-0.512491	0.264	0.341	0.0454605
ZMYM5	1.38408e-11	-0.426778	0.191	0.274	2.34616e-07															KLF9	5.96219e-07	-0.425317	0.091	0.162	0.0101065															TSPAN14	2.68223e-06	1.21957	0.083	0.04	0.0454665
ANKMY2	1.3843e-11	0.906853	0.166	0.105	2.34653e-07															HPS3	5.98085e-07	-0.375186	0.09	0.161	0.0101381															CNN3	2.69098e-06	-0.473531	0.254	0.331	0.0456147
UBP1	1.38595e-11	-0.383495	0.246	0.334	2.34932e-07															FRY	6.01994e-07	0.398101	0.665	0.627	0.0102044															DNPH1	2.70119e-06	1.7362	0.037	0.01	0.0457879
SEC61A1	1.41003e-11	0.770582	0.187	0.122	2.39014e-07															FUBP3	6.06581e-07	-0.686462	0.086	0.152	0.0102822															STARD7	2.7257e-06	-0.959021	0.072	0.126	0.0462034
ENSCHIG00000015674	1.41243e-11	0.91	0.133	0.077	2.39421e-07															AGA	6.11605e-07	-0.45218	0.088	0.156	0.0103673															DENND3	2.7374e-06	1.19612	0.051	0.018	0.0464016
PTPRD	1.46833e-11	-0.570747	0.079	0.14	2.48896e-07															INTU	6.16453e-07	-0.795032	0.056	0.114	0.0104495															AP4S1	2.75478e-06	-1.30722	0.032	0.075	0.0466963
KRTCAP3	1.48777e-11	1.19157	0.083	0.039	2.52191e-07															SRI	6.1913e-07	-0.465022	0.077	0.144	0.0104949															LRRFIP1	2.79016e-06	-0.302912	0.453	0.53	0.047296
SUPT5H	1.50467e-11	0.810207	0.169	0.107	2.55057e-07															RANBP3	6.19674e-07	-0.667115	0.089	0.156	0.0105041															PHF1	2.79791e-06	1.12007	0.122	0.069	0.0474274
JADE2	1.52093e-11	-0.873729	0.056	0.108	2.57813e-07															NPAS2	6.20131e-07	1.06947	0.075	0.032	0.0105118															COL1A1	2.83083e-06	-0.938388	0.027	0.067	0.0479855
DDX6	1.53093e-11	-0.371377	0.296	0.387	2.59508e-07															UGGT2	6.248e-07	3.1007	0.028	0.005	0.010591															ATL2	2.8886e-06	-0.404194	0.338	0.413	0.0489646
SNX29	1.56479e-11	-0.487832	0.214	0.296	2.65247e-07															ENSCHIG00000007721	6.24889e-07	-0.426276	0.089	0.157	0.0105925															SPTLC2	2.91375e-06	0.558296	0.276	0.203	0.049391
PTGES3L	1.57406e-11	1.7926	0.043	0.013	2.66819e-07															SGSM3	6.36238e-07	-0.563938	0.071	0.135	0.0107849															TMED7	2.98665e-06	0.680132	0.096	0.048	0.0506268
PIP5K1B	1.58612e-11	-0.417654	0.574	0.641	2.68863e-07															TRRAP	6.41906e-07	-0.551316	0.121	0.196	0.0108809															ADAMTS17	3.01536e-06	0.641604	0.192	0.125	0.0511134
SLC35B3	1.60069e-11	-0.963415	0.084	0.141	2.71332e-07															LY96	6.50294e-07	2.10801	0.053	0.018	0.0110231															STON1	3.01712e-06	-0.774848	0.081	0.14	0.0511432
SAMD9	1.62463e-11	1.64894	0.053	0.019	2.75391e-07															ATF3	6.5053e-07	-1.77101	0.01	0.044	0.0110271															IL1A	3.01796e-06	-2.35166	0.012	0.044	0.0511575
RBBP4	1.65016e-11	-1.07115	0.048	0.097	2.79719e-07															SELENOF	6.67713e-07	-0.897862	0.063	0.121	0.0113184															PARD6G	3.01976e-06	-0.76654	0.081	0.139	0.0511879
NSMCE2	1.6514e-11	-0.274268	0.64	0.714	2.79929e-07															SBNO2	6.69304e-07	-0.651647	0.091	0.158	0.0113454															FADS3	3.05778e-06	2.39794	0.033	0.009	0.0518324
UGP2	1.7283e-11	0.626982	0.339	0.269	2.92963e-07															ZMYM1	6.78669e-07	-0.4396	0.124	0.199	0.0115041															SHISA5	3.07483e-06	1.0413	0.051	0.018	0.0521214
WBP1L	1.76607e-11	-1.00671	0.033	0.076	2.99367e-07															GPATCH8	6.82352e-07	-0.314645	0.375	0.492	0.0115666															MFSD12	3.11834e-06	1.85518	0.038	0.011	0.052859
ATP10D	1.7799e-11	-2.29259	0.01	0.039	3.01711e-07															CCSER1	6.84766e-07	0.312436	0.726	0.746	0.0116075															CST3	3.1335e-06	1.39079	0.099	0.053	0.053116
KMT2A	1.7946e-11	-0.31994	0.355	0.449	3.04202e-07															SON	6.92964e-07	0.589344	0.555	0.542	0.0117464															KCNJ3	3.16668e-06	-2.67042	0.013	0.045	0.0536783
CTNNBIP1	1.81982e-11	-1.52114	0.018	0.054	3.08477e-07															MKNK1	6.96036e-07	-0.760947	0.042	0.094	0.0117985															MLX	3.19707e-06	2.10345	0.039	0.012	0.0541935
SULF2	1.84421e-11	-0.429882	0.393	0.483	3.12613e-07															SRP68	6.99469e-07	-0.557357	0.091	0.158	0.0118567															SLC12A8	3.26025e-06	0.90995	0.037	0.01	0.0552645
ENSCHIG00000000174	1.88608e-11	-0.96129	0.052	0.103	3.19709e-07															ENSCHIG00000025943	7.13504e-07	1.00596	0.193	0.127	0.0120946															NCOR2	3.27726e-06	-0.375994	0.22	0.299	0.0555528
ATXN1	1.90056e-11	0.311611	0.423	0.331	3.22164e-07															CWC22	7.14699e-07	-0.716692	0.083	0.148	0.0121149															FAM13A	3.34128e-06	0.518976	0.445	0.359	0.0566381
ERG	1.9036e-11	-3.11421	0.002	0.023	3.2268e-07															PPP2R5E	7.25864e-07	-0.296463	0.357	0.468	0.0123041															SLC3A1	3.35329e-06	3.23975	0.023	0.004	0.0568416
IP6K1	1.95996e-11	-0.982445	0.046	0.094	3.32233e-07															CNKSR3	7.38163e-07	0.83359	0.302	0.231	0.0125126															HUNK	3.35662e-06	-0.993115	0.057	0.108	0.0568981
SLCO2B1	1.98272e-11	2.05397	0.034	0.009	3.36091e-07															IFT172	7.38761e-07	-0.838095	0.044	0.096	0.0125227															SRSF4	3.36432e-06	-0.489907	0.235	0.31	0.0570286
SSBP3	2.00197e-11	-0.531217	0.231	0.308	3.39354e-07															ENSCHIG00000007969	7.42442e-07	6.163	0.016	0	0.0125851															DSG3	3.4047e-06	-0.528982	0.134	0.204	0.0577132
STRADA	2.06663e-11	-1.14897	0.049	0.098	3.50315e-07															ENSCHIG00000018472	7.42442e-07	6.28801	0.016	0	0.0125851															SDF4	3.4236e-06	1.26535	0.066	0.029	0.0580334
NPR3	2.18395e-11	4.80207	0.017	0.001	3.70201e-07															EHF	7.45151e-07	0.839419	0.32	0.258	0.0126311															SF3B3	3.43487e-06	-0.702514	0.152	0.218	0.0582245
LRWD1	2.25002e-11	1.31301	0.065	0.028	3.814e-07															ECD	7.48148e-07	-0.807893	0.054	0.11	0.0126819															TIMM8B	3.4404e-06	2.4037	0.029	0.007	0.0583183
ADGRL2	2.27093e-11	0.323376	0.617	0.569	3.84946e-07															KDM1A	7.53072e-07	-0.552183	0.088	0.155	0.0127653															ARID4B	3.44041e-06	-0.511055	0.27	0.344	0.0583184
SNPH	2.27959e-11	0.948526	0.081	0.038	3.86414e-07															SIPA1L1	7.55339e-07	-0.308307	0.282	0.381	0.0128038															TECPR2	3.44118e-06	-0.6579	0.135	0.2	0.0583315
PPP1R11	2.38791e-11	3.63364	0.021	0.002	4.04775e-07															ENSCHIG00000021641	7.63771e-07	-0.438104	0.204	0.292	0.0129467															DRAM1	3.44966e-06	-0.465716	0.154	0.228	0.0584752
RFX1	2.42021e-11	-1.22237	0.022	0.06	4.10251e-07															ENSCHIG00000022299	7.67578e-07	-0.593978	0.171	0.25	0.0130112															ENSCHIG00000023590	3.58352e-06	1.61475	0.047	0.017	0.0607443
CCDC15	2.42584e-11	-0.934864	0.053	0.103	4.11204e-07															ANKRD29	7.70564e-07	-1.0615	0.028	0.072	0.0130618															ENSCHIG00000016787	3.5936e-06	0.845007	0.057	0.023	0.0609151
ZNF606	2.42711e-11	-0.947206	0.063	0.115	4.1142e-07															NFKBIB	7.75713e-07	-1.63996	0.022	0.063	0.0131491															PRDM5	3.60248e-06	-0.6302	0.124	0.189	0.0610657
TTLL5	2.4357e-11	0.502447	0.293	0.215	4.12876e-07															TKT	7.80988e-07	1.12704	0.103	0.053	0.0132385															DHX9	3.65262e-06	-0.41382	0.268	0.346	0.0619156
SLC25A29	2.43892e-11	1.15544	0.121	0.069	4.13421e-07															SYNPO2	7.87162e-07	-0.442446	0.296	0.395	0.0133432															FAM83F	3.70989e-06	1.1134	0.062	0.026	0.0628863
VARS1	2.48635e-11	1.27529	0.092	0.047	4.21461e-07															IFRD2	7.96324e-07	4.5333	0.021	0.002	0.0134985															TCTN1	3.71516e-06	-1.22969	0.016	0.05	0.0629757
ARHGAP32	2.48758e-11	-0.521244	0.183	0.261	4.2167e-07															KIAA1549	8.05471e-07	1.24734	0.09	0.043	0.0136535															REPS1	3.7193e-06	-0.514911	0.239	0.312	0.0630458
CNPY2	2.48839e-11	1.14329	0.064	0.027	4.21807e-07															GTF2IRD1	8.0639e-07	-0.515181	0.06	0.118	0.0136691															ENSCHIG00000025972	3.7931e-06	2.02238	0.057	0.023	0.0642969
COPS2	2.51256e-11	-0.540356	0.16	0.233	4.25904e-07															OXA1L	8.10314e-07	-0.877021	0.042	0.094	0.0137356															ENSCHIG00000009839	3.84036e-06	-2.32839	0.002	0.024	0.065098
RDX	2.64333e-11	0.691205	0.243	0.172	4.48071e-07															NME5	8.10712e-07	-1.41993	0.029	0.073	0.0137424															ENSCHIG00000025565	3.89191e-06	1.06548	0.066	0.029	0.0659718
AEBP2	2.65009e-11	-0.424495	0.264	0.348	4.49216e-07															HSPA12A	8.13566e-07	-0.966464	0.047	0.099	0.0137908															CTLA4	3.90283e-06	4.00814	0.018	0.002	0.0661569
PHF21B	2.67037e-11	1.31102	0.049	0.017	4.52654e-07															ENSCHIG00000016445	8.2481e-07	0.8593	0.256	0.185	0.0139814															KCNQ5	3.92837e-06	-0.651205	0.099	0.163	0.0665897
ENSCHIG00000021511	2.6888e-11	-0.871792	0.035	0.078	4.55779e-07															ENSCHIG00000024607	8.36292e-07	0.902873	0.239	0.169	0.014176															VAV1	3.94893e-06	0.874708	0.074	0.034	0.0669384
PNISR	2.82415e-11	0.328275	0.67	0.638	4.78721e-07															USP37	8.66814e-07	-0.367993	0.202	0.293	0.0146934															FXR1	3.96004e-06	0.569712	0.365	0.284	0.0671266
CHTOP	2.82547e-11	-0.642437	0.098	0.161	4.78946e-07															BTRC	8.67555e-07	-0.386683	0.268	0.362	0.0147059															SLC16A10	4.02967e-06	0.362757	0.141	0.083	0.068307
ENSCHIG00000015430	2.91919e-11	0.701001	0.219	0.152	4.94832e-07															KDM3B	8.90165e-07	-0.418947	0.185	0.272	0.0150892															ABCA3	4.07186e-06	2.10518	0.018	0.002	0.0690221
PTPN14	2.92074e-11	-0.273843	0.555	0.65	4.95095e-07															C5orf22	8.92638e-07	-1.14191	0.057	0.112	0.0151311															RPL35	4.09945e-06	0.915217	0.144	0.088	0.0694898
DENND2B	2.97924e-11	-0.825329	0.051	0.101	5.05011e-07															TRPM8	8.99131e-07	0.594814	0.098	0.048	0.0152412															DDIT4	4.10898e-06	2.01913	0.018	0.002	0.0696514
ARL3	2.99289e-11	-1.68958	0.018	0.053	5.07325e-07															FDX1	9.12034e-07	-0.646481	0.099	0.167	0.0154599															HEBP2	4.18772e-06	1.93904	0.041	0.014	0.0709861
ENSCHIG00000021306	3.00644e-11	-0.779594	0.053	0.104	5.09622e-07															LRWD1	9.13252e-07	2.16927	0.05	0.017	0.0154805															CCDC39	4.23429e-06	-0.669052	0.189	0.257	0.0717755
ACSM5	3.00926e-11	-2.79097	0.005	0.03	5.101e-07															ERRFI1	9.21108e-07	-1.60696	0.035	0.082	0.0156137															FGD4	4.31126e-06	0.482106	0.126	0.071	0.0730801
ZDHHC14	3.07048e-11	1.75534	0.049	0.017	5.20477e-07															PDE1C	9.21468e-07	0.876684	0.038	0.01	0.0156198															ZNFX1	4.34213e-06	-1.13481	0.079	0.133	0.0736034
CREB3L2	3.28623e-11	0.42233	0.562	0.511	5.57049e-07															ENSCHIG00000022501	9.3431e-07	1.48884	0.089	0.042	0.0158375															PAIP2B	4.38629e-06	0.883984	0.064	0.028	0.0743519
DDX39B	3.33669e-11	-0.52352	0.152	0.224	5.65602e-07															ENSCHIG00000024565	9.3732e-07	-0.468484	0.154	0.235	0.0158885															ENSCHIG00000007721	4.38701e-06	-0.488431	0.208	0.283	0.0743643
IFT52	3.36211e-11	-1.34004	0.021	0.058	5.69912e-07															ARRDC3	9.41998e-07	-0.786591	0.116	0.186	0.0159678															CYB5R2	4.40596e-06	6.93159	0.013	0	0.0746855
ENSCHIG00000024887	3.36644e-11	-0.62728	0.121	0.188	5.70645e-07															TRMT10B	9.43968e-07	1.83864	0.071	0.03	0.0160012															FERMT1	4.41708e-06	-0.448179	0.219	0.294	0.0748739
C4orf17	3.37341e-11	2.88961	0.025	0.004	5.71826e-07															H1-3	9.44958e-07	2.30867	0.029	0.005	0.016018															GPR137B	4.47952e-06	-0.810369	0.083	0.139	0.0759324
PPM1H	3.39556e-11	0.595684	0.303	0.23	5.75581e-07															ENSCHIG00000008043	9.48825e-07	-0.320057	0.171	0.256	0.0160835															ENSCHIG00000027123	4.50514e-06	1.65216	0.053	0.021	0.0763666
NECAP2	3.41031e-11	1.5452	0.063	0.026	5.78081e-07															VAC14	9.70608e-07	-1.00024	0.042	0.091	0.0164528															CHI3L1	4.51952e-06	-0.527153	0.167	0.241	0.0766104
SOX9	3.44207e-11	-1.2385	0.035	0.077	5.83466e-07															NELL2	9.78718e-07	-1.05962	0.018	0.056	0.0165902															STK38L	4.54771e-06	-0.620745	0.246	0.317	0.0770882
NSD1	3.48963e-11	0.39526	0.508	0.446	5.91527e-07															SPOCK1	9.79296e-07	-0.372254	0.113	0.19	0.0166															KRT71	4.6395e-06	0.928855	0.186	0.125	0.0786441
NT5DC3	3.58384e-11	1.42436	0.051	0.019	6.07498e-07															COPS2	1.01158e-06	-0.441586	0.17	0.254	0.0171474															PSMG4	4.65613e-06	1.60341	0.055	0.022	0.0789261
BIRC6	3.67822e-11	-0.27149	0.515	0.602	6.23495e-07															FKBP9	1.01216e-06	-1.56199	0.018	0.055	0.0171572															CCDC92	4.7313e-06	0.801547	0.132	0.078	0.0802003
DZIP3	3.67938e-11	-0.793753	0.108	0.17	6.23692e-07															LBH	1.02045e-06	-3.85027	0.005	0.032	0.0172976															DPP4	4.7709e-06	2.41518	0.031	0.008	0.0808715
IL17RD	3.7415e-11	-0.956317	0.031	0.073	6.34222e-07															GTF2F2	1.022e-06	-0.455509	0.214	0.301	0.017324															ACSL5	4.77173e-06	-0.580816	0.117	0.183	0.0808856
KLHDC1	3.74486e-11	-1.38518	0.027	0.067	6.34791e-07															EDEM3	1.02712e-06	-0.30227	0.396	0.518	0.0174107															CSNK1D	4.80579e-06	-0.564685	0.139	0.205	0.081463
FAM221A	3.75239e-11	-1.37891	0.014	0.046	6.36068e-07															YTHDC1	1.05549e-06	-0.281893	0.236	0.333	0.0178915															CHTOP	4.80782e-06	-0.890538	0.093	0.149	0.0814973
GATM	3.76215e-11	-1.17895	0.043	0.088	6.37723e-07															PVR	1.05662e-06	-1.01334	0.026	0.069	0.0179107															TTC8	4.87003e-06	-0.629641	0.099	0.16	0.0825519
SDHAF4	3.78653e-11	0.884553	0.136	0.081	6.41855e-07															BMF	1.07225e-06	-0.791548	0.048	0.1	0.0181757															CFL2	4.96857e-06	-0.546642	0.127	0.193	0.0842222
ARHGAP35	3.81484e-11	-0.463678	0.201	0.276	6.46654e-07															ENSCHIG00000019761	1.07572e-06	-0.253582	0.347	0.453	0.0182346															BMPR1A	5.01465e-06	-0.623253	0.144	0.208	0.0850033
RERE	3.87872e-11	-0.304055	0.531	0.618	6.57481e-07															PPP6C	1.08123e-06	-0.618459	0.09	0.155	0.0183279															LRRK1	5.02028e-06	0.414507	0.316	0.231	0.0850988
FAM135A	3.92288e-11	0.586115	0.308	0.234	6.64967e-07															TGFBR1	1.08508e-06	0.832355	0.182	0.117	0.0183931															CCDC171	5.04556e-06	-0.691798	0.128	0.192	0.0855272
ZNF395	4.02893e-11	-0.437854	0.219	0.299	6.82944e-07															AHCYL2	1.08635e-06	0.918003	0.171	0.108	0.0184146															TBC1D15	5.06498e-06	0.478446	0.28	0.204	0.0858565
FAM118B	4.06331e-11	-0.79417	0.071	0.125	6.88772e-07															ENSCHIG00000013583	1.11353e-06	-2.37385	0.005	0.032	0.0188755															IARS1	5.08762e-06	-0.693896	0.168	0.234	0.0862402
ABHD5	4.07227e-11	-0.89104	0.079	0.136	6.9029e-07															UBXN2B	1.12348e-06	-1.14028	0.032	0.078	0.019044															SPATA9	5.13578e-06	1.37085	0.065	0.029	0.0870566
DRB3	4.24047e-11	1.20127	0.066	0.028	7.18802e-07															ATP6V0A2	1.13759e-06	-0.804606	0.063	0.12	0.0192833															ENSCHIG00000012149	5.16511e-06	-0.447497	0.168	0.238	0.0875538
ELP4	4.27492e-11	0.583021	0.209	0.14	7.24641e-07															MORC3	1.15171e-06	-0.387111	0.185	0.272	0.0195227															ENSCHIG00000016312	5.18192e-06	-4.18518	0.002	0.023	0.0878386
ENSCHIG00000018472	4.27919e-11	3.0484	0.021	0.003	7.25366e-07															ENSCHIG00000019927	1.17153e-06	-0.598084	0.09	0.156	0.0198586															VARS1	5.21811e-06	0.94419	0.079	0.038	0.0884522
RAPGEF2	4.36972e-11	0.285879	0.793	0.805	7.40712e-07															STRADA	1.17236e-06	-0.684604	0.05	0.102	0.0198727															CAMK1D	5.23958e-06	-0.253948	0.481	0.554	0.0888161
ENSCHIG00000020177	4.37202e-11	-0.726572	0.077	0.134	7.41102e-07															ENSCHIG00000026634	1.17734e-06	-0.420114	0.133	0.209	0.0199571															DENND5B	5.28417e-06	0.875097	0.175	0.114	0.089572
HSPD1	4.46495e-11	1.05424	0.083	0.04	7.56854e-07															TLCD3A	1.19228e-06	-1.49355	0.009	0.041	0.0202103															ENSCHIG00000010528	5.31458e-06	1.53964	0.036	0.01	0.0900875
DDX24	4.51455e-11	0.930173	0.113	0.063	7.65261e-07															RND3	1.19512e-06	-1.15435	0.077	0.135	0.0202585															PC	5.32886e-06	1.01105	0.052	0.02	0.0903294
ENSCHIG00000023459	4.58907e-11	-0.778368	0.059	0.111	7.77893e-07															ZDHHC13	1.19518e-06	-0.712584	0.082	0.146	0.0202594															ZNRF2	5.33072e-06	0.563739	0.183	0.118	0.090361
ATIC	4.65973e-11	-0.810108	0.078	0.135	7.8987e-07															SETD4	1.19745e-06	-0.921405	0.04	0.089	0.020298															ENSCHIG00000008333	5.43134e-06	-0.542615	0.212	0.285	0.0920666
TMEM65	4.76945e-11	0.667196	0.236	0.167	8.0847e-07															YME1L1	1.2106e-06	-0.636027	0.096	0.162	0.0205209															MSRA	5.46943e-06	0.455535	0.093	0.047	0.0927123
CDK14	4.78591e-11	0.394519	0.53	0.472	8.11259e-07															ENSCHIG00000019688	1.23494e-06	-0.701302	0.031	0.077	0.0209335															SDHAF4	5.50479e-06	0.684347	0.138	0.082	0.0933117
NIBAN2	4.82487e-11	-0.475645	0.145	0.216	8.17863e-07															FN1	1.23919e-06	-2.02997	0.021	0.061	0.0210055															INHBA	5.52946e-06	2.11134	0.046	0.017	0.0937299
SAFB	4.91404e-11	-0.268462	0.468	0.57	8.32979e-07															IRX3	1.24536e-06	1.02812	0.233	0.167	0.0211101															TMEM67	5.57282e-06	-0.539974	0.118	0.181	0.0944648
LAPTM5	4.96299e-11	3.337	0.02	0.002	8.41276e-07															EPC1	1.27053e-06	-0.263491	0.441	0.57	0.0215368															R3HDM4	5.62038e-06	0.674622	0.1	0.053	0.0952711
ENTPD3	5.14132e-11	2.1776	0.029	0.006	8.71505e-07															RIC3	1.27899e-06	-0.748323	0.093	0.157	0.0216802															ZNF25	5.72538e-06	-0.998675	0.093	0.149	0.0970509
WDR17	5.21487e-11	-0.740565	0.076	0.133	8.83973e-07															ENSCHIG00000022487	1.29105e-06	1.05999	0.131	0.075	0.0218846															ADIPOR2	5.78641e-06	1.12989	0.063	0.027	0.0980855
SLC24A5	5.25664e-11	2.90609	0.027	0.005	8.91053e-07															MRS2	1.29132e-06	-0.45682	0.101	0.168	0.0218892															PRKCE	5.79659e-06	0.441718	0.253	0.177	0.098258
MSH3	5.27062e-11	0.766167	0.134	0.079	8.93424e-07															PNMT	1.30313e-06	-0.82532	0.02	0.06	0.0220894															MSS51	5.81402e-06	-1.15068	0.012	0.042	0.0985534
MYOZ2	5.29271e-11	2.7024	0.035	0.01	8.97168e-07															VOPP1	1.30933e-06	1.82114	0.081	0.039	0.0221944															AZIN1	5.84684e-06	0.501631	0.162	0.101	0.0991098
ENSCHIG00000018041	5.31843e-11	1.34413	0.066	0.029	9.01527e-07															RABGAP1L	1.31662e-06	-0.295773	0.544	0.659	0.0223181															NIPBL	5.85712e-06	-0.295863	0.472	0.554	0.099284
CALU	5.4386e-11	1.14236	0.085	0.042	9.21898e-07															HIVEP1	1.31959e-06	0.605093	0.426	0.359	0.0223683															RBMS2	5.98418e-06	-0.530742	0.192	0.264	0.101438
DALRD3	5.72186e-11	1.3741	0.067	0.029	9.69913e-07															SRPK1	1.32191e-06	-0.492752	0.116	0.188	0.0224077															HDAC9	6.07927e-06	1.25309	0.11	0.063	0.10305
ENSCHIG00000022037	5.8425e-11	1.23078	0.089	0.045	9.90362e-07															EDAR	1.33193e-06	-1.65427	0.007	0.037	0.0225775															LCLAT1	6.22591e-06	0.634837	0.357	0.285	0.105535
MAPKBP1	5.85741e-11	-0.812006	0.066	0.119	9.9289e-07															PLXDC2	1.37964e-06	-0.334686	0.425	0.536	0.0233863															LRBA	6.31505e-06	0.383247	0.652	0.659	0.107046
ENSCHIG00000023443	5.91221e-11	-0.920863	0.064	0.117	1.00218e-06															TOMM20	1.40306e-06	-0.90732	0.037	0.084	0.0237832															ENSCHIG00000018247	6.32643e-06	1.54521	0.048	0.018	0.107239
ENSCHIG00000008160	6.14641e-11	0.988166	0.095	0.049	1.04188e-06															SPTLC1	1.43245e-06	-0.458785	0.157	0.238	0.0242814															CCDC138	6.37069e-06	-0.493407	0.144	0.21	0.10799
CEP95	6.20659e-11	-0.51155	0.137	0.206	1.05208e-06															PERP	1.43882e-06	-0.639102	0.064	0.122	0.0243894															ZNF354C	6.37385e-06	-1.57908	0.013	0.044	0.108043
TKT	6.25529e-11	0.992797	0.138	0.084	1.06033e-06															COX10	1.44672e-06	-0.731438	0.084	0.146	0.0245234															CEP162	6.48479e-06	-0.537162	0.128	0.193	0.109924
SLC16A4	6.2889e-11	2.30801	0.028	0.006	1.06603e-06															YWHAQ	1.46337e-06	-0.361369	0.27	0.369	0.0248056															VOPP1	6.51641e-06	-0.702226	0.064	0.117	0.11046
RAD51C	6.56152e-11	-0.878289	0.062	0.113	1.11224e-06															SRSF3	1.47315e-06	-1.03343	0.037	0.084	0.0249713															ZNF654	6.51754e-06	0.547593	0.311	0.236	0.110479
ECI2	6.59312e-11	0.73631	0.206	0.141	1.1176e-06															SF3B3	1.48337e-06	-0.484547	0.144	0.223	0.0251446															ENSCHIG00000011677	6.54496e-06	0.891303	0.138	0.083	0.110944
SETDB1	6.6637e-11	-0.831957	0.073	0.127	1.12956e-06															EFHC1	1.49894e-06	-3.31095	0.003	0.028	0.0254085															ENSCHIG00000021111	6.60169e-06	-1.94358	0.013	0.044	0.111905
ENSCHIG00000013264	6.69898e-11	-0.901917	0.038	0.082	1.13554e-06															TRAF3IP1	1.50571e-06	-0.701483	0.083	0.145	0.0255233															ENSCHIG00000020467	6.65516e-06	-1.19305	0.042	0.087	0.112812
PITPNA	6.74063e-11	-1.08024	0.033	0.074	1.1426e-06															IFI6	1.50809e-06	-1.88325	0.018	0.056	0.0255637															ENSCHIG00000018678	6.6616e-06	1.54084	0.047	0.017	0.112921
DHX8	6.83836e-11	-1.01762	0.052	0.099	1.15917e-06															ENSCHIG00000019283	1.51934e-06	-0.332974	0.222	0.314	0.0257543															ZFP36L2	6.83593e-06	1.369	0.047	0.017	0.115876
VPS39	6.9235e-11	-0.914895	0.074	0.128	1.1736e-06															ENSCHIG00000026239	1.52363e-06	-0.892895	0.052	0.104	0.0258271															STX12	6.86329e-06	-1.03324	0.091	0.145	0.11634
TCTN2	7.29869e-11	-2.03873	0.011	0.04	1.2372e-06															ENSCHIG00000013674	1.56431e-06	-0.743854	0.042	0.091	0.0265167															PTPRJ	7.00508e-06	0.401348	0.087	0.044	0.118743
ACAA2	7.47769e-11	-0.631687	0.118	0.182	1.26754e-06															ENSCHIG00000022653	1.57715e-06	7.5267	0.015	0	0.0267342															CNN1	7.09554e-06	0.887074	0.166	0.109	0.120277
KDM3A	7.52127e-11	-0.5412	0.154	0.225	1.27493e-06															FEM1B	1.59836e-06	-0.436238	0.125	0.197	0.0270939															SHPRH	7.11742e-06	0.75323	0.282	0.211	0.120647
SLX4IP	7.56848e-11	0.902715	0.089	0.045	1.28293e-06															WRNIP1	1.62015e-06	1.2461	0.117	0.065	0.0274632															ACACA	7.22879e-06	0.468172	0.349	0.274	0.122535
EEIG2	7.58189e-11	1.34836	0.054	0.021	1.28521e-06															GPX1	1.62581e-06	-1.08326	0.024	0.065	0.0275592															CLCA4	7.25081e-06	1.94579	0.022	0.004	0.122909
PMEPA1	7.61611e-11	-0.689202	0.082	0.141	1.29101e-06															BIRC2	1.6386e-06	-0.519668	0.123	0.196	0.0277759															PDLIM5	7.2935e-06	-0.347997	0.613	0.675	0.123632
PLCXD2	7.64488e-11	1.7529	0.034	0.009	1.29588e-06															PSME3IP1	1.63883e-06	-1.25031	0.031	0.075	0.0277799															KDM1A	7.31396e-06	-0.673893	0.105	0.164	0.123979
HACD2	7.74232e-11	-0.701999	0.116	0.179	1.3124e-06															ENSCHIG00000023411	1.65798e-06	1.74655	0.048	0.016	0.0281044															ENSCHIG00000015902	7.33207e-06	1.81228	0.033	0.009	0.124286
STAT1	7.89734e-11	-0.762431	0.073	0.129	1.33868e-06															TMEM184B	1.66028e-06	-1.16782	0.013	0.047	0.0281434															ARNT	7.36212e-06	-0.549958	0.168	0.235	0.124795
TGFB2	8.1039e-11	-0.5289	0.258	0.335	1.37369e-06															C4orf17	1.66512e-06	3.45322	0.025	0.004	0.0282254															ORAI1	7.42759e-06	1.39623	0.033	0.009	0.125905
FBXO8	8.14139e-11	-0.870173	0.052	0.101	1.38005e-06															TOP2B	1.66555e-06	-0.338638	0.256	0.351	0.0282327															IL6R	7.42865e-06	-1.06618	0.043	0.088	0.125923
PAFAH2	8.18347e-11	-0.861773	0.048	0.096	1.38718e-06															ENSCHIG00000000713	1.68029e-06	3.452	0.028	0.005	0.0284826															ARG2	7.44595e-06	0.589742	0.038	0.012	0.126216
SMYD3	8.3064e-11	0.697088	0.219	0.152	1.40802e-06															CNTRL	1.68683e-06	-0.451351	0.122	0.196	0.0285934															PTPRU	7.72703e-06	-0.366633	0.058	0.109	0.130981
ENSCHIG00000023823	8.37892e-11	1.58289	0.046	0.016	1.42031e-06															SLC39A7	1.68843e-06	1.16106	0.088	0.042	0.0286205															ACTN1	7.73288e-06	-0.349456	0.44	0.521	0.13108
ENSCHIG00000011658	8.41608e-11	4.13091	0.016	0.001	1.42661e-06															BLTP3A	1.70454e-06	-0.963486	0.039	0.086	0.0288936															KIF3A	7.74532e-06	-0.361037	0.198	0.274	0.131291
PHYKPL	8.56315e-11	-1.26875	0.033	0.074	1.45154e-06															MAGI2	1.70599e-06	1.89198	0.065	0.027	0.0289183															PRPSAP1	7.79442e-06	0.750944	0.167	0.107	0.132123
SMAD4	8.69302e-11	-0.396473	0.215	0.297	1.47355e-06															ENSCHIG00000023459	1.71051e-06	-0.887631	0.05	0.102	0.0289949															CCDC107	7.82188e-06	1.52757	0.061	0.026	0.132589
NOD1	8.98678e-11	0.93769	0.098	0.052	1.52335e-06															NEK4	1.71585e-06	-0.610711	0.072	0.132	0.0290853															RNF125	7.85436e-06	1.37713	0.053	0.021	0.133139
EIF1	9.0087e-11	1.68773	0.054	0.021	1.52706e-06															DSTN	1.7271e-06	-1.28745	0.018	0.054	0.0292761															GRK3	7.89138e-06	-0.528621	0.206	0.276	0.133767
RIC8B	9.05226e-11	0.708639	0.163	0.103	1.53445e-06															ISCA1	1.74834e-06	-1.415	0.021	0.06	0.0296361															C2CD3	7.90531e-06	-0.551598	0.16	0.227	0.134003
PI4K2B	9.08557e-11	-0.621858	0.091	0.151	1.5401e-06															SLC23A2	1.74875e-06	-0.660849	0.103	0.168	0.0296431															MAT2B	7.91893e-06	0.616547	0.138	0.082	0.134234
EFHD1	9.21584e-11	0.637491	0.32	0.251	1.56218e-06															MIOX	1.75528e-06	2.80688	0.02	0.002	0.0297538															BAHCC1	8.01232e-06	1.33815	0.06	0.026	0.135817
MYBPC2	9.24308e-11	2.57353	0.02	0.002	1.56679e-06															OLFM3	1.75799e-06	2.6107	0.02	0.002	0.0297997															ACER2	8.06514e-06	-2.39223	0.009	0.037	0.136712
BRAF	9.25035e-11	-0.294325	0.502	0.592	1.56803e-06															TFDP2	1.77758e-06	-0.366115	0.294	0.391	0.0301317															EIF2AK2	8.17632e-06	-0.964362	0.07	0.121	0.138597
FBXO7	9.28909e-11	-0.655412	0.122	0.187	1.57459e-06															CKAP5	1.78344e-06	-0.599427	0.121	0.191	0.0302311															ARHGEF16	8.19361e-06	1.79117	0.034	0.01	0.13889
AKAP7	9.47437e-11	-0.908602	0.056	0.105	1.606e-06															MFSD11	1.79075e-06	-0.819589	0.066	0.124	0.0303551															GSN	8.24163e-06	1.0526	0.109	0.062	0.139704
COPB2	9.65386e-11	0.886312	0.156	0.098	1.63643e-06															SIK1	1.79657e-06	-0.77547	0.059	0.114	0.0304537															SIK1	8.24354e-06	0.988126	0.072	0.034	0.139736
CLN3	9.99367e-11	-0.720098	0.078	0.135	1.69403e-06															MCM3AP	1.79707e-06	-0.469796	0.128	0.202	0.0304621															ENSCHIG00000005203	8.25566e-06	2.14141	0.035	0.01	0.139942
SLC44A2	1.00134e-10	-1.12379	0.023	0.059	1.69737e-06															ENSCHIG00000024071	1.81112e-06	1.50689	0.03	0.006	0.0307003															FGGY	8.36302e-06	0.381074	0.153	0.093	0.141762
NBR1	1.01858e-10	-0.445531	0.212	0.289	1.7266e-06															MMS22L	1.81979e-06	-1.22188	0.038	0.084	0.0308473															ENSCHIG00000020636	8.38274e-06	1.29389	0.061	0.026	0.142096
USE1	1.02825e-10	1.08706	0.096	0.051	1.74298e-06															AP1G1	1.84069e-06	-0.3315	0.208	0.297	0.0312016															NUP214	8.47458e-06	-0.632891	0.164	0.229	0.143653
HSPA12A	1.04035e-10	-1.24739	0.038	0.08	1.76349e-06															PIWIL4	1.85216e-06	5.08193	0.017	0.001	0.031396															ENSCHIG00000019225	8.48461e-06	0.744205	0.079	0.039	0.143823
ADIPOR2	1.05152e-10	1.35189	0.062	0.027	1.78243e-06															LRP3	1.85543e-06	4.74222	0.017	0.001	0.0314513															PBX3	8.54652e-06	0.343288	0.329	0.241	0.144872
IFT80	1.10097e-10	-0.988945	0.065	0.116	1.86625e-06															MICU3	1.86807e-06	-0.400426	0.173	0.255	0.0316656															TFEB	8.59127e-06	-1.27484	0.044	0.088	0.145631
LRRK2	1.11546e-10	-0.297049	0.456	0.555	1.89082e-06															CHMP4C	1.89291e-06	-0.930525	0.048	0.099	0.0320867															PHC2	8.63399e-06	-0.439059	0.126	0.19	0.146355
NEB	1.12928e-10	0.860026	0.091	0.047	1.91425e-06															YWHAG	1.89562e-06	-0.494757	0.119	0.191	0.0321326															ENSCHIG00000013308	8.74821e-06	1.04823	0.072	0.034	0.148291
ANGPTL2	1.14702e-10	2.30391	0.033	0.009	1.94431e-06															KIAA0513	1.90304e-06	-0.256896	0.147	0.227	0.0322584															RAB27B	8.76432e-06	-0.866198	0.105	0.163	0.148564
ANO1	1.15023e-10	-0.40495	0.342	0.424	1.94975e-06															RPL11	1.96025e-06	0.909828	0.168	0.106	0.0332281															CEP126	8.9328e-06	-1.20267	0.028	0.066	0.15142
CHN1	1.15638e-10	-2.451	0.005	0.028	1.96018e-06															DLG5	1.96389e-06	-0.371419	0.431	0.531	0.0332899															STRADA	9.04239e-06	-0.836984	0.042	0.087	0.153277
RASSF6	1.20636e-10	-0.657989	0.068	0.122	2.0449e-06															TSGA10	1.96686e-06	-1.14311	0.036	0.082	0.0333403															RPS26	9.05356e-06	0.990166	0.112	0.064	0.153467
BFAR	1.21806e-10	-0.910764	0.041	0.086	2.06474e-06															SH3GL3	1.9808e-06	-1.37715	0.02	0.059	0.0335765															MAP3K14	9.09068e-06	-0.813457	0.052	0.098	0.154096
TFCP2	1.22179e-10	-0.629676	0.157	0.225	2.07106e-06															ENSCHIG00000011554	1.98363e-06	2.05091	0.043	0.014	0.0336245															PRCC	9.22204e-06	-1.3811	0.053	0.099	0.156323
TMEM106C	1.23016e-10	0.902362	0.141	0.087	2.08524e-06															SLCO2A1	1.98824e-06	1.81389	0.05	0.017	0.0337027															SHTN1	9.24195e-06	0.5245	0.21	0.141	0.15666
GBF1	1.26419e-10	0.432583	0.43	0.355	2.14292e-06															SHQ1	2.005e-06	-0.67286	0.057	0.111	0.0339868															ENSCHIG00000016601	9.35237e-06	1.76064	0.035	0.01	0.158532
ZSWIM6	1.2656e-10	0.429708	0.367	0.286	2.14533e-06															PPP1R11	2.00516e-06	2.40356	0.035	0.009	0.0339895															CMPK1	9.40388e-06	0.348377	0.114	0.064	0.159405
DNAJC6	1.28863e-10	1.83978	0.03	0.007	2.18436e-06															MED25	2.10311e-06	-0.589139	0.076	0.136	0.0356498															NOVA1	9.52094e-06	-0.761189	0.085	0.139	0.161389
UBE4A	1.28962e-10	-0.566091	0.158	0.226	2.18603e-06															EIF2B3	2.13437e-06	-0.436572	0.18	0.261	0.0361797															PARN	9.65492e-06	-0.440263	0.239	0.312	0.163661
CMYA5	1.34331e-10	-1.88785	0.02	0.054	2.27704e-06															DPH7	2.13542e-06	1.09784	0.096	0.049	0.0361976															ENSCHIG00000026567	9.84692e-06	1.32362	0.042	0.015	0.166915
ADAM10	1.34417e-10	-0.335959	0.481	0.571	2.27851e-06															BFAR	2.1386e-06	-0.716952	0.037	0.084	0.0362515															ZNF593	1.00978e-05	4.17386	0.016	0.001	0.171167
CIP2A	1.34842e-10	-1.20638	0.02	0.055	2.28571e-06															AFG1L	2.14016e-06	-0.288493	0.257	0.35	0.0362779															SPRED2	1.0189e-05	-0.768138	0.061	0.109	0.172714
IST1	1.35569e-10	-0.549431	0.128	0.193	2.29803e-06															ATRNL1	2.14384e-06	1.12231	0.137	0.08	0.0363402															DNAH7	1.01957e-05	-0.826006	0.078	0.131	0.172828
ENSCHIG00000009780	1.38635e-10	0.62742	0.22	0.154	2.35001e-06															SUCLA2	2.14735e-06	-0.448536	0.147	0.223	0.0363997															ANKRD22	1.02187e-05	1.90029	0.02	0.003	0.173217
PIK3R5	1.39251e-10	1.33573	0.05	0.019	2.36044e-06															BMP6	2.16406e-06	-1.60664	0.03	0.073	0.036683															PIGB	1.02369e-05	1.12146	0.099	0.055	0.173526
LPIN2	1.44294e-10	0.841155	0.103	0.056	2.44592e-06															METRNL	2.16635e-06	1.53656	0.079	0.037	0.0367218															DCAF6	1.03416e-05	0.418371	0.541	0.498	0.1753
PLA2R1	1.45634e-10	-0.920974	0.045	0.091	2.46864e-06															FOXRED1	2.16681e-06	2.54068	0.04	0.012	0.0367296															ENSCHIG00000025589	1.03431e-05	1.69478	0.023	0.004	0.175326
ENSCHIG00000003741	1.48776e-10	-0.389972	0.265	0.349	2.5219e-06															ENSCHIG00000014161	2.18314e-06	-0.439661	0.079	0.142	0.0370064															SLC1A4	1.03741e-05	-1.57726	0.023	0.058	0.175851
TBC1D4	1.49951e-10	0.688368	0.177	0.116	2.54182e-06															NAPG	2.20989e-06	1.07836	0.18	0.119	0.0374599															PAFAH1B3	1.04044e-05	1.65201	0.03	0.008	0.176365
SLC28A1	1.53683e-10	2.9774	0.02	0.003	2.60507e-06															RHOA	2.29123e-06	-0.632422	0.077	0.137	0.0388386															IRF3	1.04247e-05	-0.589766	0.098	0.156	0.17671
THAP5	1.55559e-10	1.20219	0.07	0.032	2.63689e-06															THADA	2.29719e-06	-0.254556	0.434	0.549	0.0389397															THAP5	1.04377e-05	1.16831	0.077	0.038	0.17693
EXPH5	1.55826e-10	-0.569018	0.225	0.3	2.6414e-06															CXADR	2.31528e-06	-0.353649	0.191	0.278	0.0392463															ITCH	1.04499e-05	-0.381132	0.309	0.385	0.177136
LAMB1	1.56997e-10	1.81962	0.031	0.008	2.66126e-06															TBC1D16	2.329e-06	-0.676081	0.061	0.116	0.0394788															LRIF1	1.05236e-05	0.744044	0.087	0.045	0.178386
ENSCHIG00000024463	1.61866e-10	-2.76981	0.003	0.025	2.74379e-06															HIF1A	2.34271e-06	-0.557669	0.139	0.212	0.0397113															PPIL4	1.05889e-05	-0.492669	0.161	0.228	0.179492
ENSCHIG00000013501	1.63932e-10	3.25262	0.023	0.004	2.77881e-06															SFSWAP	2.36467e-06	-0.450593	0.225	0.312	0.0400835															PPARGC1B	1.06674e-05	0.590384	0.075	0.036	0.180823
CHST11	1.664e-10	1.88137	0.043	0.014	2.82065e-06															ZNF177	2.36876e-06	-1.63991	0.008	0.038	0.0401529															BCL2L2	1.08383e-05	5.06519	0.014	0.001	0.183721
C9orf72	1.67865e-10	-0.907342	0.061	0.111	2.84548e-06															FLVCR1	2.39885e-06	-1.37288	0.024	0.064	0.040663															FMO4	1.09309e-05	-1.11255	0.048	0.093	0.185289
TBC1D19	1.67921e-10	-0.745218	0.089	0.146	2.84644e-06															CACNB2	2.3997e-06	1.01703	0.08	0.037	0.0406773															INTS7	1.09964e-05	-0.70326	0.095	0.151	0.1864
IFT88	1.69961e-10	-0.524032	0.145	0.213	2.881e-06															TTC12	2.40502e-06	-1.88379	0.005	0.031	0.0407675															ENSCHIG00000016980	1.1009e-05	3.46033	0.014	0.001	0.186613
EFCAB6	1.70381e-10	-2.19229	0.007	0.033	2.88814e-06															SHROOM3	2.42749e-06	-0.340932	0.541	0.637	0.0411484															NR1D2	1.119e-05	-0.670549	0.082	0.136	0.189682
TRRAP	1.70644e-10	-0.513856	0.138	0.205	2.89258e-06															CMTM4	2.42762e-06	-0.465263	0.089	0.153	0.0411505															CDH23	1.14664e-05	1.05933	0.123	0.074	0.194366
ENSCHIG00000010672	1.70832e-10	-0.825387	0.07	0.122	2.89577e-06															PRKD3	2.43293e-06	-0.28241	0.15	0.231	0.0412406															ENSCHIG00000023447	1.15117e-05	1.34446	0.077	0.039	0.195134
CYB5R4	1.71399e-10	0.661074	0.183	0.121	2.90539e-06															NUP155	2.43297e-06	-0.883832	0.044	0.093	0.0412412															BCAR3	1.15895e-05	-0.342955	0.359	0.439	0.196453
CDAN1	1.71663e-10	-2.55	0.006	0.03	2.90985e-06															BTBD1	2.43406e-06	-0.780067	0.095	0.158	0.0412597															CCDC88C	1.18242e-05	0.645698	0.12	0.069	0.200432
SGPL1	1.74324e-10	-1.07243	0.029	0.067	2.95496e-06															SNAP91	2.44088e-06	2.33435	0.041	0.012	0.0413754															TNK2	1.19335e-05	1.00199	0.076	0.037	0.202284
GLT8D2	1.76497e-10	-1.82156	0.01	0.038	2.9918e-06															CFI	2.46527e-06	-1.16093	0.03	0.072	0.0417888															IQUB	1.20468e-05	-2.36242	0.006	0.029	0.204205
TXN	1.76749e-10	1.15194	0.088	0.045	2.99607e-06															ETS2	2.50189e-06	-0.526294	0.242	0.33	0.0424095															EVL	1.21322e-05	-0.516382	0.199	0.265	0.205652
PHF1	1.78324e-10	1.18338	0.083	0.041	3.02277e-06															PFKFB3	2.5289e-06	-0.978751	0.05	0.099	0.0428675															ENSCHIG00000013243	1.22152e-05	0.974267	0.17	0.113	0.207059
HSD17B12	1.85383e-10	0.808174	0.151	0.095	3.14243e-06															SEL1L3	2.53127e-06	2.59389	0.032	0.008	0.0429076															SGK1	1.23167e-05	-0.489727	0.18	0.25	0.20878
VAPB	1.90702e-10	-0.59109	0.14	0.206	3.23259e-06															CEP95	2.57362e-06	-0.334717	0.16	0.241	0.0436253															ENSCHIG00000012015	1.25012e-05	-0.945405	0.044	0.088	0.211908
PHC2	1.99471e-10	-0.778088	0.07	0.123	3.38123e-06															SLC37A1	2.63865e-06	1.14133	0.137	0.082	0.0447278															TRAF6	1.25104e-05	0.863627	0.108	0.061	0.212064
GADD45A	2.02457e-10	2.41132	0.029	0.007	3.43186e-06															CHP1	2.65155e-06	-0.709608	0.09	0.151	0.0449465															ENSCHIG00000020870	1.26233e-05	2.82608	0.024	0.005	0.213978
PLEKHM1	2.07006e-10	-0.851633	0.065	0.116	3.50895e-06															TMEM63B	2.67767e-06	1.06138	0.097	0.05	0.0453892															MICOS10	1.26684e-05	-0.707643	0.12	0.179	0.214742
PELI1	2.09921e-10	-0.876745	0.07	0.121	3.55836e-06															TMED10	2.69146e-06	-0.619828	0.126	0.196	0.0456229															MOB1B	1.27563e-05	0.488514	0.364	0.29	0.216232
PLAA	2.11081e-10	0.959965	0.125	0.074	3.57803e-06															ACACA	2.79506e-06	0.728593	0.342	0.286	0.0473791															PPP1R13L	1.27923e-05	-0.60235	0.033	0.073	0.216842
ENSCHIG00000019927	2.13117e-10	-0.679129	0.081	0.136	3.61254e-06															AZI2	2.80896e-06	-0.370405	0.094	0.159	0.0476147															ZBTB6	1.28805e-05	2.58484	0.024	0.005	0.218337
RUNX2	2.13558e-10	1.42738	0.082	0.041	3.62003e-06															MPZL1	2.81432e-06	-0.25426	0.277	0.373	0.0477055															HERC6	1.29127e-05	-2.26535	0.031	0.069	0.218883
ENSCHIG00000014470	2.1449e-10	-0.624733	0.133	0.198	3.63582e-06															KPNA6	2.86145e-06	-1.85707	0.011	0.042	0.0485045															PRR14	1.29299e-05	1.28266	0.038	0.012	0.219175
GPCPD1	2.19404e-10	0.475278	0.376	0.308	3.71911e-06															OPA1	2.87357e-06	-0.39904	0.189	0.272	0.0487099															CIAO2B	1.29878e-05	2.18698	0.024	0.005	0.220156
PITPNB	2.20546e-10	-0.546323	0.152	0.22	3.73847e-06															CMPK2	2.8917e-06	-4.21364	0.002	0.024	0.0490171															ENSCHIG00000014386	1.31285e-05	1.10231	0.051	0.02	0.222542
TRIM52	2.22857e-10	1.79632	0.041	0.014	3.77765e-06															CNN3	2.93321e-06	-0.433943	0.095	0.16	0.0497208															RFC3	1.31549e-05	-1.42838	0.036	0.076	0.222988
UBE2E1	2.23798e-10	-0.52679	0.193	0.263	3.79361e-06															CYP20A1	2.96825e-06	-0.600162	0.105	0.169	0.0503148															ENSCHIG00000008212	1.32459e-05	1.52021	0.032	0.009	0.224532
BEAN1	2.2713e-10	-1.68554	0.011	0.039	3.85007e-06															APPL1	2.97488e-06	-0.641748	0.108	0.174	0.0504272															LRRIQ3	1.3287e-05	-0.631523	0.077	0.131	0.225228
RIOK2	2.32021e-10	1.21955	0.07	0.032	3.93299e-06															EEPD1	2.9772e-06	-1.82433	0.022	0.06	0.0504666															CYC1	1.3377e-05	1.34245	0.05	0.02	0.226754
ENSCHIG00000022348	2.32231e-10	-1.9636	0.006	0.03	3.93655e-06															SLC10A1	3.03961e-06	1.93934	0.037	0.01	0.0515244															GRIK4	1.35035e-05	-1.15884	0.11	0.163	0.228898
RANBP3	2.33633e-10	-0.734297	0.095	0.152	3.96032e-06															CFAP91	3.04525e-06	-1.69012	0.021	0.059	0.0516201															CRISPLD1	1.36912e-05	-0.512469	0.174	0.243	0.23208
NET1	2.3521e-10	-0.733749	0.123	0.185	3.98705e-06															IREB2	3.05077e-06	-0.452155	0.141	0.214	0.0517137															TRIM33	1.37136e-05	-0.336817	0.281	0.355	0.232459
SPCS1	2.35255e-10	1.74414	0.033	0.009	3.98781e-06															FAM118B	3.10363e-06	-0.756701	0.06	0.113	0.0526095															SPRYD3	1.37809e-05	1.09259	0.056	0.024	0.2336
KDM1A	2.42964e-10	-0.627059	0.101	0.16	4.11848e-06															SH3RF2	3.12476e-06	-1.60566	0.014	0.047	0.0529678															EIF3G	1.3781e-05	1.49777	0.04	0.014	0.233602
ACTR10	2.63203e-10	-0.76152	0.119	0.179	4.46155e-06															SLCO4C1	3.17345e-06	-0.283982	0.152	0.23	0.0537932															RFTN2	1.39982e-05	-1.71449	0.039	0.079	0.237284
EIF4ENIF1	2.65418e-10	-0.74458	0.084	0.14	4.49911e-06															MRPL17	3.27913e-06	1.9631	0.037	0.01	0.0555846															EOGT	1.4008e-05	-0.528979	0.163	0.229	0.237449
SH3YL1	2.65663e-10	0.673395	0.236	0.171	4.50325e-06															ENSCHIG00000023098	3.31536e-06	-1.24638	0.014	0.047	0.0561986															TSFM	1.42254e-05	1.29781	0.064	0.029	0.241134
VEZT	2.66813e-10	-0.45028	0.21	0.287	4.52275e-06															TNNI3K	3.32196e-06	-2.30544	0.005	0.03	0.0563106															ESYT1	1.42568e-05	-0.939903	0.062	0.109	0.241667
YPEL2	2.70655e-10	-0.479362	0.129	0.194	4.58788e-06															ENSCHIG00000015952	3.32313e-06	2.24415	0.033	0.008	0.0563304															DNAI4	1.44125e-05	-1.56691	0.029	0.066	0.244306
RBM12B	2.76827e-10	1.09109	0.076	0.037	4.6925e-06															ACOX2	3.33938e-06	1.27316	0.124	0.073	0.0566058															PDLIM4	1.44521e-05	0.844967	0.21	0.15	0.244978
MBD5	2.79559e-10	-0.632668	0.086	0.141	4.7388e-06															PPP2R5A	3.39096e-06	-0.313496	0.205	0.294	0.0574802															PTGR3	1.44983e-05	0.755827	0.083	0.042	0.245761
MRPL41	2.80198e-10	2.14781	0.026	0.006	4.74963e-06															ANGPT2	3.41967e-06	1.53051	0.094	0.049	0.0579669															SAP18	1.46942e-05	1.07562	0.039	0.013	0.249082
EVL	2.85212e-10	-0.43451	0.264	0.341	4.83463e-06															SNX10	3.42328e-06	1.491	0.042	0.014	0.058028															SULT1C4	1.47344e-05	2.49386	0.029	0.007	0.249762
CFAP418	2.91523e-10	-1.4039	0.016	0.047	4.94161e-06															CHUK	3.42934e-06	-0.450635	0.11	0.179	0.0581308															ENSCHIG00000025880	1.47414e-05	0.263759	0.615	0.535	0.249882
LTBP2	3.00222e-10	-1.52266	0.012	0.041	5.08906e-06															ENSCHIG00000021551	3.4371e-06	2.18469	0.038	0.011	0.0582622															KRIT1	1.47758e-05	-0.505151	0.159	0.225	0.250465
DCHS1	3.01289e-10	-2.25456	0.006	0.03	5.10716e-06															MFSD2A	3.46231e-06	4.01362	0.019	0.002	0.0586896															VPS8	1.47867e-05	-0.333088	0.388	0.46	0.250649
PDE11A	3.20254e-10	3.0561	0.019	0.002	5.42863e-06															SYDE2	3.50743e-06	0.816469	0.136	0.08	0.0594545															PLA2G4A	1.49663e-05	-0.857694	0.053	0.099	0.253693
ABCA3	3.21818e-10	2.76771	0.022	0.004	5.45514e-06															PEX3	3.50966e-06	-0.852777	0.056	0.108	0.0594922															ETV5	1.49795e-05	-0.997532	0.091	0.144	0.253918
LAP3	3.21895e-10	1.00595	0.104	0.058	5.45645e-06															RNF4	3.51777e-06	-0.456091	0.1	0.165	0.0596297															CAMSAP2	1.51765e-05	-0.405323	0.304	0.376	0.257257
SPTLC3	3.30526e-10	-0.591102	0.178	0.247	5.60275e-06															PIGN	3.62662e-06	-0.394206	0.244	0.333	0.0614749															JARID2	1.53463e-05	-0.427953	0.449	0.516	0.260134
ENSCHIG00000022729	3.33739e-10	-0.304479	0.577	0.656	5.65721e-06															SVIL	3.62674e-06	-0.616128	0.076	0.135	0.0614769															TFPI2	1.53657e-05	1.94861	0.043	0.016	0.260463
OMA1	3.38035e-10	-0.620915	0.158	0.224	5.73004e-06															EEIG1	3.64547e-06	-0.970933	0.03	0.073	0.0617943															ZNF592	1.58007e-05	0.800564	0.085	0.044	0.267838
RBM19	3.38647e-10	-0.795417	0.072	0.124	5.7404e-06															ENSCHIG00000016746	3.65048e-06	-0.622056	0.082	0.142	0.0618793															ENSCHIG00000020843	1.58703e-05	1.49955	0.043	0.016	0.269017
ECD	3.42311e-10	-0.971373	0.058	0.106	5.80251e-06															BZW1	3.68395e-06	-0.615043	0.108	0.174	0.0624466															ETV1	1.59078e-05	-1.25194	0.033	0.072	0.269653
TUSC3	3.60344e-10	-0.408086	0.212	0.293	6.1082e-06															MYH10	3.74207e-06	-0.669896	0.086	0.147	0.0634318															NECAP2	1.60247e-05	0.982464	0.061	0.027	0.271635
IRF2	3.6198e-10	-0.396923	0.243	0.319	6.13592e-06															ENSCHIG00000000315	3.74434e-06	0.713144	0.329	0.265	0.0634703															GSDME	1.63214e-05	0.801283	0.059	0.026	0.276664
IDE	3.68593e-10	0.606147	0.177	0.116	6.24802e-06															MTRR	3.79975e-06	-0.951385	0.038	0.082	0.0644096															NLRP3	1.67018e-05	1.76619	0.025	0.006	0.283113
IGFBP6	3.69666e-10	3.63217	0.017	0.001	6.26621e-06															CERS4	3.8161e-06	-0.757285	0.035	0.08	0.0646868															ST6GAL1	1.68568e-05	-0.97704	0.12	0.175	0.285739
DNAJC1	3.7329e-10	0.393643	0.438	0.359	6.32765e-06															ENSCHIG00000021475	3.82015e-06	1.22828	0.083	0.041	0.0647553															C8orf34	1.69878e-05	0.924682	0.073	0.036	0.287961
CRAMP1	3.84026e-10	-0.608255	0.106	0.166	6.50963e-06															MICOS10	3.83951e-06	-0.394377	0.106	0.172	0.0650835															ENSCHIG00000023433	1.71098e-05	-0.583964	0.11	0.169	0.290028
GBE1	4.08152e-10	0.538859	0.492	0.433	6.91859e-06															PPFIA1	3.85313e-06	-0.627208	0.098	0.16	0.0653144															SHC4	1.71561e-05	1.42494	0.042	0.015	0.290814
MARCHF3	4.12249e-10	-0.428632	0.133	0.2	6.98804e-06															USP6NL	3.90068e-06	-0.322515	0.238	0.327	0.0661204															NFE2L1	1.73205e-05	1.91443	0.046	0.018	0.2936
FBXL4	4.12839e-10	-0.547421	0.143	0.208	6.99803e-06															IFT43	3.90138e-06	-0.416769	0.129	0.202	0.0661323															DNAJB13	1.73445e-05	-1.82771	0.003	0.023	0.294007
ENSCHIG00000021287	4.13401e-10	-0.406352	0.229	0.307	7.00756e-06															SLC22A15	3.94343e-06	-1.03608	0.021	0.059	0.0668451															SPATA17	1.74388e-05	-1.35103	0.024	0.058	0.295605
ENSCHIG00000021907	4.17948e-10	-0.530751	0.106	0.166	7.08464e-06															ZNF567	4.01465e-06	-0.740531	0.045	0.093	0.0680523															ZEB2	1.76015e-05	1.11576	0.14	0.089	0.298363
MET	4.37248e-10	-0.483113	0.162	0.232	7.41179e-06															CALML4	4.03654e-06	-1.75921	0.009	0.039	0.0684234															FANCI	1.78832e-05	-1.39687	0.011	0.039	0.303138
SETD7	4.44735e-10	0.808369	0.134	0.082	7.5387e-06															CXCL10	4.07103e-06	-0.739214	0.113	0.18	0.0690081															SERHL2	1.80269e-05	3.58892	0.017	0.002	0.305574
PRPF3	4.45669e-10	-0.68097	0.098	0.156	7.55453e-06															SBDS	4.10185e-06	-2.68307	0.006	0.032	0.0695304															SH3PXD2A	1.82582e-05	-0.600869	0.217	0.283	0.309494
SEMA4B	4.51114e-10	-0.765446	0.048	0.093	7.64684e-06															ENSCHIG00000019403	4.12558e-06	1.01466	0.211	0.149	0.0699328															RPL22	1.83826e-05	0.702809	0.224	0.16	0.311604
LMNTD1	4.54165e-10	-2.65627	0.003	0.023	7.69855e-06															ENSCHIG00000003392	4.17249e-06	1.12774	0.038	0.011	0.070728															COPS2	1.84751e-05	-0.317591	0.171	0.239	0.313171
ENSCHIG00000025683	4.54754e-10	2.46079	0.027	0.006	7.70853e-06															ENSCHIG00000003874	4.22617e-06	1.93643	0.03	0.007	0.0716378															LARGE1	1.85706e-05	0.435769	0.391	0.312	0.314791
TSFM	4.6586e-10	1.3697	0.061	0.027	7.89679e-06															PEX7	4.25661e-06	-0.437321	0.122	0.192	0.0721538															PKP4	1.85963e-05	-0.430559	0.385	0.452	0.315225
TCF7L1	4.74522e-10	-0.40286	0.505	0.571	8.04362e-06															DHX16	4.37312e-06	1.38136	0.068	0.03	0.0741287															PHLDB1	1.85967e-05	-1.19379	0.047	0.09	0.315233
MYB	4.75803e-10	-2.80059	0.004	0.025	8.06533e-06															AGP	4.39346e-06	-4.13366	0.004	0.028	0.0744735															WNT11	1.8644e-05	-2.96324	0.001	0.019	0.316035
AHCY	4.922e-10	1.07814	0.086	0.045	8.34328e-06															DDHD1	4.43475e-06	-0.518022	0.156	0.226	0.0751734															SRSF5	1.86551e-05	0.460313	0.548	0.505	0.316222
KIF26B	5.03775e-10	1.41936	0.071	0.034	8.53948e-06															ICE2	4.45122e-06	-0.776582	0.103	0.165	0.0754527															KIF1B	1.87006e-05	-0.28977	0.433	0.509	0.316993
RSAD1	5.09187e-10	-0.727221	0.048	0.093	8.63123e-06															PUS7	4.45634e-06	-0.806426	0.047	0.095	0.0755394															KHNYN	1.89723e-05	-1.29893	0.014	0.043	0.3216
MSRA	5.19898e-10	0.871754	0.112	0.064	8.81279e-06															PPM1K	4.47184e-06	1.13056	0.118	0.068	0.0758021															IL12RB2	1.91422e-05	2.13726	0.022	0.004	0.324479
ACSF2	5.28514e-10	-0.934199	0.039	0.08	8.95883e-06															PTCD2	4.49106e-06	-0.93034	0.028	0.068	0.0761279															TMX4	1.91426e-05	-0.337751	0.235	0.304	0.324487
TAOK3	5.28746e-10	0.388489	0.386	0.304	8.96278e-06															CFTR	4.55632e-06	-0.795699	0.105	0.167	0.0772341															CAMTA1	1.91963e-05	-1.42613	0.023	0.057	0.325397
DPP10	5.32199e-10	-1.61848	0.012	0.04	9.02131e-06															UFSP2	4.56824e-06	-0.577345	0.069	0.126	0.0774362															ENSCHIG00000016881	1.92118e-05	1.45095	0.029	0.008	0.325659
HACD3	5.39951e-10	-1.00323	0.038	0.078	9.15271e-06															ENSCHIG00000012185	4.57463e-06	2.94777	0.022	0.003	0.0775446															PANX1	1.93467e-05	-0.501317	0.078	0.131	0.327946
PON2	5.44173e-10	-0.641395	0.092	0.148	9.22427e-06															INTS4	4.60209e-06	-0.330518	0.122	0.193	0.0780101															CCDC38	1.93933e-05	1.48782	0.046	0.018	0.328735
RAB3GAP2	5.78106e-10	0.448289	0.54	0.497	9.79948e-06															ARMT1	4.60891e-06	-0.296253	0.157	0.234	0.0781256															ENSCHIG00000015755	1.97084e-05	2.41969	0.03	0.009	0.334077
MBD2	5.83861e-10	-0.45372	0.26	0.336	9.89703e-06															RHOT1	4.6133e-06	-0.289168	0.202	0.289	0.0782															CYP4V2	1.98064e-05	-0.680057	0.059	0.106	0.335738
ILDR1	5.87043e-10	-0.568789	0.166	0.234	9.95096e-06															ENSCHIG00000013501	4.65672e-06	2.3566	0.028	0.006	0.0789361															TMEM50A	1.98569e-05	-0.682719	0.085	0.138	0.336595
RASSF8	5.91848e-10	-0.854974	0.085	0.139	1.00324e-05															DUSP5	4.69654e-06	1.841	0.065	0.029	0.0796111															PTPN13	1.99236e-05	-0.400996	0.167	0.234	0.337725
ENSCHIG00000023411	5.94024e-10	2.49529	0.029	0.007	1.00693e-05															SCRN1	4.72628e-06	1.93334	0.058	0.024	0.0801152															DUSP5	2.00132e-05	3.13384	0.019	0.003	0.339244
C1orf105	6.00224e-10	2.85025	0.022	0.004	1.01744e-05															KHDC4	4.76223e-06	-0.433814	0.108	0.174	0.0807246															ETV3	2.02896e-05	-1.57922	0.017	0.048	0.34393
ARL6IP5	6.00699e-10	-0.435796	0.157	0.226	1.01824e-05															ENSCHIG00000015417	4.78926e-06	-0.777888	0.066	0.12	0.0811827															ZNF787	2.03426e-05	1.4897	0.022	0.004	0.344828
TXNIP	6.0116e-10	-0.386731	0.209	0.287	1.01903e-05															PDZD2	4.80437e-06	-0.262938	0.173	0.256	0.0814389															RBKS	2.06335e-05	0.758452	0.128	0.077	0.349758
TM2D1	6.04716e-10	-0.516519	0.146	0.211	1.02505e-05															ARHGAP18	4.86008e-06	0.637937	0.395	0.34	0.0823832															ENSCHIG00000013644	2.077e-05	1.44158	0.052	0.022	0.352073
IFT43	6.07949e-10	-0.734405	0.075	0.127	1.03054e-05															LACTB	4.93527e-06	1.44012	0.11	0.062	0.0836577															FERMT2	2.07841e-05	-0.40152	0.41	0.488	0.352311
TRPV6	6.08871e-10	-0.539134	0.067	0.119	1.0321e-05															C18orf63	5.09447e-06	-3.14272	0.006	0.033	0.0863563															NR3C1	2.09272e-05	0.304806	0.55	0.497	0.354736
NFASC	6.15656e-10	-2.32358	0.004	0.026	1.0436e-05															HDGFL3	5.15474e-06	-1.2543	0.028	0.067	0.0873779															ENSCHIG00000025245	2.13077e-05	-1.79434	0.009	0.035	0.361188
ENSCHIG00000020804	6.17859e-10	2.16924	0.037	0.012	1.04733e-05															DCAF13	5.22542e-06	-1.01097	0.057	0.108	0.0885762															C12orf40	2.14079e-05	4.92208	0.015	0.001	0.362886
NDRG4	6.24149e-10	-0.697386	0.026	0.062	1.05799e-05															NIBAN2	5.23479e-06	-0.406952	0.108	0.174	0.0887349															ENSCHIG00000020804	2.14436e-05	1.08058	0.064	0.03	0.363491
KCTD1	6.26472e-10	-0.320511	0.222	0.303	1.06193e-05															PRKCZ	5.2737e-06	-0.677089	0.073	0.129	0.0893945															VWA5B2	2.14656e-05	6.49697	0.011	0	0.363863
PLCL1	6.57825e-10	1.37708	0.083	0.043	1.11508e-05															MLLT3	5.28397e-06	-0.287667	0.366	0.465	0.0895686															ATP6V1FNB	2.14656e-05	6.1694	0.011	0	0.363863
ENSCHIG00000007406	6.62854e-10	-0.812355	0.073	0.124	1.1236e-05															SP1	5.29748e-06	-0.612651	0.105	0.169	0.0897976															ENSCHIG00000013623	2.14656e-05	6.53174	0.011	0	0.363863
ENSCHIG00000026821	6.91647e-10	3.5508	0.015	0.001	1.17241e-05															GPR107	5.30017e-06	-0.547308	0.064	0.118	0.0898432															ALPL	2.15084e-05	1.5704	0.065	0.031	0.364589
HSPA14	7.07689e-10	-0.719606	0.08	0.133	1.1996e-05															NAPB	5.32745e-06	-0.927329	0.032	0.075	0.0903056															ZNF470	2.1545e-05	-1.1991	0.018	0.05	0.365208
FBXO22	7.21189e-10	1.41511	0.064	0.03	1.22249e-05															ARSB	5.38262e-06	0.880536	0.248	0.184	0.0912409															IMP4	2.1701e-05	1.08501	0.05	0.02	0.367853
CORO1C	7.28684e-10	-0.797091	0.064	0.114	1.23519e-05															AP4S1	5.46563e-06	-1.49213	0.019	0.055	0.0926479															RNF19A	2.17613e-05	-0.620618	0.149	0.21	0.368876
LDLR	7.37677e-10	1.76545	0.034	0.01	1.25044e-05															CAMKK2	5.48872e-06	1.21947	0.054	0.021	0.0930392															ENSCHIG00000024195	2.17655e-05	-0.315577	0.311	0.387	0.368947
ALOX15B	7.73918e-10	-2.61918	0.007	0.031	1.31187e-05															CHMP4A	5.53554e-06	1.40746	0.076	0.036	0.0938329															AKAP13	2.18473e-05	0.437937	0.379	0.306	0.370334
HLF	8.06601e-10	1.29023	0.056	0.024	1.36727e-05															TPPP	5.55305e-06	-0.48585	0.075	0.134	0.0941297															TRAPPC3L	2.18885e-05	3.62484	0.015	0.001	0.371031
MPDZ	8.24588e-10	-0.742856	0.093	0.148	1.39776e-05															PCBP2	5.55937e-06	-0.305108	0.195	0.279	0.0942369															STAC2	2.18885e-05	3.45912	0.015	0.001	0.371031
ENSCHIG00000018375	8.36488e-10	-0.902556	0.035	0.074	1.41793e-05															STAT5B	5.56152e-06	-0.276183	0.172	0.252	0.0942734															MAPKAPK2	2.21523e-05	-0.641464	0.129	0.187	0.375503
MATR3	8.56116e-10	-0.376917	0.243	0.321	1.4512e-05															ANKRD13A	5.63852e-06	-0.899221	0.069	0.122	0.0955785															MAP2K5	2.23418e-05	-0.401014	0.33	0.391	0.378716
ENSCHIG00000002220	8.88409e-10	-1.61078	0.012	0.039	1.50594e-05															PURA	5.6776e-06	1.57667	0.061	0.026	0.0962411															SLX4IP	2.24085e-05	0.58135	0.076	0.038	0.379846
ENSCHIG00000010528	8.89251e-10	2.00227	0.031	0.009	1.50737e-05															ENSCHIG00000025534	5.85918e-06	-1.27399	0.019	0.055	0.0993189															PPP6R3	2.2632e-05	-0.30958	0.334	0.411	0.383635
NUP54	8.96326e-10	-0.715054	0.061	0.109	1.51936e-05															SMG7	5.89112e-06	-0.429255	0.113	0.179	0.0998604															ZNF710	2.26352e-05	0.377931	0.148	0.093	0.383689
DMXL1	9.05772e-10	-0.273018	0.39	0.475	1.53537e-05															ENSCHIG00000004512	5.92456e-06	-0.647278	0.044	0.091	0.100427															RNF135	2.27619e-05	-1.22804	0.015	0.044	0.385837
STIM2	9.09072e-10	0.674431	0.192	0.131	1.54097e-05															ENSCHIG00000014561	5.97956e-06	-0.354848	0.199	0.279	0.10136															ZNF423	2.27667e-05	-1.45138	0.033	0.071	0.385919
ENSCHIG00000001147	9.23477e-10	1.51329	0.044	0.016	1.56539e-05															PIGP	6.02078e-06	-1.29016	0.016	0.049	0.102058															COL15A1	2.29521e-05	1.28746	0.037	0.012	0.389062
ENSCHIG00000000209	9.53367e-10	3.53267	0.019	0.003	1.61605e-05															WSCD1	6.04364e-06	-0.980832	0.015	0.048	0.102446															LYST	2.29673e-05	-0.539433	0.208	0.269	0.389318
BTD	9.75289e-10	-0.817339	0.091	0.145	1.65321e-05															SYNRG	6.06012e-06	-0.425691	0.228	0.31	0.102725															SPOPL	2.30581e-05	-0.496304	0.197	0.262	0.390858
RFX2	9.81563e-10	-1.52265	0.02	0.053	1.66385e-05															RPGRIP1L	6.06831e-06	-0.845237	0.071	0.126	0.102864															ENSCHIG00000016541	2.30994e-05	0.534821	0.129	0.077	0.391557
ULK2	9.86911e-10	-0.400479	0.255	0.331	1.67291e-05															PSMA3	6.08625e-06	-0.37644	0.117	0.185	0.103168															IL7R	2.32017e-05	0.528985	0.049	0.02	0.393291
TNFRSF11B	9.91438e-10	2.94465	0.025	0.005	1.68059e-05															CCDC88A	6.10247e-06	1.42951	0.074	0.035	0.103443															ENSCHIG00000010402	2.36408e-05	-1.57616	0.019	0.051	0.400735
ENSCHIG00000007969	1.00635e-09	5.63435	0.013	0	1.70586e-05															ORMDL2	6.12356e-06	-2.94787	0.002	0.023	0.1038															ENSCHIG00000019801	2.36552e-05	5.78035	0.013	0.001	0.400979
ENSCHIG00000012976	1.034e-09	0.883153	0.098	0.054	1.75273e-05															GK5	6.17782e-06	0.72925	0.277	0.213	0.10472															ENSCHIG00000021234	2.38311e-05	-0.807034	0.096	0.149	0.403961
ENSCHIG00000014125	1.04235e-09	1.0421	0.105	0.06	1.76689e-05															TXNL4B	6.20093e-06	-1.36925	0.014	0.046	0.105112															KRAS	2.38345e-05	0.659026	0.165	0.109	0.404018
ENSCHIG00000014561	1.0706e-09	-0.366206	0.263	0.339	1.81477e-05															PSTPIP2	6.35385e-06	-0.348271	0.133	0.205	0.107704															RINL	2.39845e-05	4.28337	0.013	0.001	0.406561
ADAM12	1.07516e-09	1.68259	0.046	0.017	1.8225e-05															GSTM5	6.37895e-06	-3.92905	0.003	0.025	0.10813															YAP1	2.39975e-05	-0.302948	0.402	0.476	0.406781
METRNL	1.07971e-09	2.08722	0.029	0.007	1.83022e-05															RPRD1B	6.41507e-06	-0.709839	0.083	0.142	0.108742															CYS1	2.41772e-05	-1.06005	0.011	0.038	0.409827
TRIM8	1.09652e-09	-1.5723	0.02	0.053	1.85871e-05															PAFAH2	6.46156e-06	-0.643259	0.046	0.094	0.10953															SEMA4F	2.43242e-05	-1.93523	0.008	0.033	0.41232
FRMD6	1.0986e-09	-0.501482	0.178	0.248	1.86224e-05															HNF4G	6.50041e-06	-1.91681	0.008	0.036	0.110188															IFI6	2.4344e-05	-1.332	0.029	0.066	0.412656
ALDH18A1	1.10519e-09	1.4701	0.036	0.011	1.87341e-05															ENSCHIG00000012677	6.52508e-06	-1.16452	0.03	0.07	0.110607															BDKRB2	2.4374e-05	1.0232	0.056	0.025	0.413163
TXNDC11	1.129e-09	-0.362324	0.354	0.43	1.91378e-05															NSMAF	6.52802e-06	-0.42169	0.085	0.144	0.110656															OSBPL1A	2.447e-05	-0.408578	0.326	0.394	0.414791
DGKH	1.14815e-09	0.389427	0.455	0.379	1.94622e-05															MSMO1	6.55784e-06	1.14209	0.14	0.087	0.111162															TXNIP	2.46354e-05	-0.745524	0.139	0.196	0.417594
ME2	1.14839e-09	0.952384	0.067	0.031	1.94663e-05															DYNC2LI1	6.70218e-06	-1.16102	0.03	0.07	0.113609															PRKAA1	2.46458e-05	0.95889	0.098	0.055	0.41777
YY1	1.15457e-09	-0.464814	0.165	0.233	1.95711e-05															NSMCE4A	6.71681e-06	-0.789459	0.042	0.088	0.113857															PRKAR2B	2.48199e-05	0.653929	0.063	0.029	0.420722
ENSCHIG00000002451	1.16544e-09	2.25447	0.03	0.008	1.97553e-05															JKAMP	6.73288e-06	-0.72964	0.09	0.148	0.114129															ENSCHIG00000010487	2.48424e-05	2.76478	0.023	0.005	0.421103
RNF24	1.20921e-09	-0.519973	0.15	0.215	2.04974e-05															SEMA4B	6.7384e-06	-0.347122	0.085	0.145	0.114223															PTPN21	2.52325e-05	-0.707258	0.116	0.172	0.427717
BSPRY	1.21243e-09	0.847251	0.104	0.059	2.05519e-05															CSNK2A2	6.78031e-06	-0.559972	0.083	0.142	0.114933															RIGI	2.5289e-05	-1.84692	0.02	0.052	0.428673
UBXN7	1.21662e-09	-0.48809	0.171	0.239	2.0623e-05															FAT1	6.7862e-06	-0.95231	0.054	0.104	0.115033															SNRPD1	2.53326e-05	1.36731	0.031	0.009	0.429413
PRKD2	1.21887e-09	-1.00002	0.045	0.087	2.06611e-05															CSNK1G1	6.79525e-06	-0.348691	0.22	0.306	0.115186															ENTPD4	2.53926e-05	-0.543017	0.224	0.29	0.43043
KHNYN	1.23018e-09	-1.11099	0.02	0.052	2.08527e-05															ENSCHIG00000018071	6.81933e-06	2.56315	0.039	0.012	0.115594															CCN6	2.55522e-05	0.995158	0.031	0.009	0.433136
HPGDS	1.28806e-09	4.08749	0.017	0.002	2.18339e-05															SLC35D1	7.00154e-06	-0.869165	0.044	0.09	0.118683															UBE4B	2.57536e-05	-0.530614	0.224	0.285	0.436549
BRD2	1.30289e-09	0.710992	0.198	0.138	2.20852e-05															TENT5A	7.0163e-06	1.15827	0.071	0.033	0.118933															CSF1	2.57585e-05	1.00939	0.123	0.076	0.436632
ENSCHIG00000022798	1.32904e-09	1.19864	0.081	0.042	2.25286e-05															IL17RA	7.08608e-06	-0.989451	0.02	0.056	0.120116															ZNF444	2.5818e-05	1.30884	0.068	0.033	0.437641
TRAF1	1.34833e-09	0.972061	0.084	0.044	2.28555e-05															KLHL42	7.13127e-06	0.669211	0.389	0.334	0.120882															KMT2A	2.60914e-05	-0.289432	0.326	0.4	0.442276
NPDC1	1.35799e-09	0.994498	0.078	0.039	2.30193e-05															SLC5A1	7.3164e-06	2.44846	0.018	0.002	0.12402															ENSCHIG00000015338	2.61015e-05	1.41008	0.04	0.014	0.442447
UBE2Z	1.39478e-09	-0.803172	0.037	0.076	2.36429e-05															SMURF1	7.34377e-06	-0.537566	0.175	0.247	0.124484															RNF13	2.61604e-05	-0.348504	0.221	0.29	0.443444
SLITRK6	1.48642e-09	7.14022	0.012	0	2.51963e-05															ING3	7.3637e-06	-0.804389	0.054	0.103	0.124822															CHAC2	2.62389e-05	1.42352	0.027	0.007	0.444776
ENSCHIG00000022005	1.48642e-09	7.69299	0.012	0	2.51963e-05															SIMC1	7.37313e-06	-0.855783	0.06	0.11	0.124982															NCF4	2.64857e-05	1.45	0.023	0.005	0.44896
PBRM1	1.48688e-09	-0.429735	0.26	0.333	2.52042e-05															RMND1	7.42162e-06	-0.85516	0.027	0.066	0.125804															SIVA1	2.64857e-05	1.17099	0.023	0.005	0.44896
USP53	1.49498e-09	-0.440671	0.196	0.267	2.53415e-05															ATG13	7.4277e-06	-0.930684	0.048	0.095	0.125907															SKI	2.65061e-05	-0.404118	0.213	0.283	0.449305
RC3H2	1.50944e-09	-0.392296	0.194	0.267	2.55866e-05															RYK	7.67061e-06	-0.259724	0.278	0.372	0.130025															ENSCHIG00000026028	2.67582e-05	0.534932	0.231	0.165	0.453579
STK24	1.51214e-09	-0.359882	0.119	0.181	2.56323e-05															SCEL	7.79707e-06	-4.03737	0.001	0.021	0.132168															NACC2	2.68757e-05	0.66806	0.215	0.155	0.455569
AREL1	1.5141e-09	-0.496703	0.175	0.243	2.56655e-05															MAP3K8	7.83715e-06	-0.94197	0.048	0.095	0.132847															TLE4	2.70636e-05	-0.659799	0.269	0.327	0.458756
MGAT4A	1.51479e-09	0.477328	0.234	0.167	2.56772e-05															SNX2	7.88166e-06	-0.250932	0.251	0.338	0.133602															ENSCHIG00000004124	2.70976e-05	1.22437	0.069	0.034	0.459331
MOB1B	1.51567e-09	0.458317	0.367	0.297	2.56921e-05															RBM12B	8.01753e-06	1.68626	0.071	0.033	0.135905															MLLT10	2.72246e-05	0.33107	0.538	0.481	0.461485
SLC25A12	1.52056e-09	-0.79355	0.072	0.121	2.5775e-05															RALGPS2	8.04113e-06	-0.292825	0.152	0.229	0.136305															DUSP1	2.72972e-05	1.15929	0.128	0.08	0.462715
ENSCHIG00000015711	1.54517e-09	-0.626852	0.087	0.141	2.61922e-05															KLF2	8.13688e-06	-2.42802	0.01	0.039	0.137928															YAE1	2.73955e-05	1.89669	0.044	0.017	0.46438
ENSCHIG00000023118	1.55069e-09	-1.35978	0.013	0.04	2.62858e-05															TUBGCP4	8.21696e-06	-0.426484	0.077	0.133	0.139286															L3MBTL3	2.74992e-05	-0.721283	0.072	0.12	0.466139
ATP6V1B1	1.56094e-09	-1.44129	0.022	0.055	2.64595e-05															ADD3	8.24155e-06	0.497242	0.185	0.122	0.139702															TMEM156	2.78168e-05	1.07665	0.04	0.014	0.471523
FAM193B	1.56835e-09	-0.47937	0.127	0.189	2.6585e-05															NEK9	8.31792e-06	-0.343237	0.161	0.234	0.140997															ALS2	2.80793e-05	-0.640088	0.072	0.121	0.475972
ENSCHIG00000016207	1.60335e-09	-1.33651	0.017	0.048	2.71784e-05															MSTN	8.44364e-06	3.6162	0.015	0.001	0.143128															EPS8L2	2.82464e-05	0.808993	0.125	0.076	0.478805
TTC23L	1.62216e-09	1.51272	0.041	0.015	2.74973e-05															LIMK2	8.72256e-06	-0.351424	0.107	0.172	0.147856															UFC1	2.83939e-05	1.91407	0.028	0.007	0.481304
RBBP8	1.62226e-09	0.733581	0.076	0.038	2.7499e-05															ACER2	8.76387e-06	-2.0024	0.006	0.03	0.148556															RNF5	2.84669e-05	3.34882	0.017	0.002	0.482543
DPP3	1.63977e-09	1.3678	0.049	0.019	2.77958e-05															SS18	8.76953e-06	-0.312225	0.067	0.122	0.148652															MARCHF6	2.85156e-05	-0.361015	0.281	0.35	0.483368
ABCC11	1.64808e-09	-0.67256	0.06	0.107	2.79366e-05															SPRED1	8.78658e-06	-0.466967	0.181	0.256	0.148941															DSG4	2.86251e-05	2.8562	0.017	0.002	0.485224
ENSCHIG00000022625	1.66552e-09	-0.829747	0.067	0.115	2.82322e-05															ZNF25	8.8032e-06	-0.726339	0.091	0.149	0.149223															MNT	2.87443e-05	2.92203	0.017	0.002	0.487244
PTPRU	1.6927e-09	-1.2228	0.017	0.047	2.86929e-05															ST3GAL1	8.82238e-06	-0.530858	0.161	0.233	0.149548															ENSCHIG00000020009	2.87841e-05	1.41468	0.017	0.002	0.487919
CRYZL1	1.73722e-09	-0.52563	0.106	0.164	2.94476e-05															PPP2R3A	8.83353e-06	-0.259754	0.596	0.716	0.149737															AIF1	2.88639e-05	2.45678	0.017	0.002	0.489272
MAP3K20	1.79949e-09	-0.455491	0.179	0.247	3.05032e-05															METTL24	8.88146e-06	2.19237	0.027	0.006	0.15055															TLR2	2.95628e-05	0.544812	0.052	0.021	0.501119
KANSL1	1.80233e-09	-0.27124	0.598	0.67	3.05513e-05															POLK	8.96439e-06	-0.49017	0.127	0.194	0.151955															HERC4	2.9666e-05	0.332403	0.554	0.499	0.502869
DAP	1.82154e-09	0.70945	0.146	0.093	3.08769e-05															ENSCHIG00000026283	9.01251e-06	-0.376188	0.08	0.138	0.152771															JAM3	2.98081e-05	0.585273	0.109	0.063	0.505277
GOLM2	1.82402e-09	-0.501704	0.186	0.252	3.0919e-05															DLG2	9.0944e-06	2.14635	0.051	0.02	0.154159															TTC28	2.98658e-05	-0.59481	0.287	0.351	0.506255
PELI2	1.83192e-09	1.04189	0.098	0.055	3.10528e-05															DNAJB13	9.11691e-06	-3.77832	0.003	0.024	0.154541															TJP2	2.99494e-05	0.364773	0.16	0.102	0.507673
ENSCHIG00000014929	1.83359e-09	1.23161	0.072	0.036	3.10812e-05															ENSCHIG00000008822	9.12299e-06	-2.47964	0.002	0.023	0.154644															KLF7	3.01314e-05	-0.460599	0.193	0.258	0.510757
CAV1	1.84228e-09	-0.61503	0.065	0.113	3.12286e-05															ENSCHIG00000017628	9.25848e-06	-0.611551	0.044	0.09	0.15694															ZNF214	3.0419e-05	-1.089	0.031	0.068	0.515632
CD163	1.84259e-09	3.02606	0.024	0.005	3.12338e-05															ENOPH1	9.29194e-06	-0.447414	0.122	0.189	0.157508															BRD3	3.04582e-05	1.38061	0.033	0.01	0.516298
RBMS2	1.86148e-09	-0.442655	0.179	0.248	3.1554e-05															ENSCHIG00000018172	9.29668e-06	2.52272	0.021	0.003	0.157588															GXYLT2	3.04877e-05	-1.34228	0.031	0.068	0.516797
RNF19B	1.88184e-09	-0.430607	0.196	0.265	3.1899e-05															RAB23	9.35191e-06	-0.845137	0.03	0.07	0.158524															AFAP1L2	3.09695e-05	-0.823465	0.085	0.136	0.524964
ENSCHIG00000002248	1.89944e-09	2.55948	0.019	0.003	3.21973e-05															PIK3CA	9.37272e-06	-0.45204	0.123	0.189	0.158877															MB21D2	3.11303e-05	-0.691092	0.194	0.254	0.52769
CTNND1	1.90393e-09	-0.302328	0.317	0.403	3.22734e-05															TRIM33	9.39933e-06	-0.313746	0.315	0.409	0.159328															FAM184B	3.12061e-05	1.13346	0.028	0.007	0.528974
CBFB	1.96984e-09	-0.413746	0.241	0.315	3.33907e-05															ZNF516	9.45266e-06	-0.301058	0.109	0.174	0.160232															NUFIP2	3.12642e-05	0.417056	0.171	0.112	0.52996
DBNL	1.97703e-09	-0.677439	0.063	0.11	3.35126e-05															ALS2CL	9.49779e-06	-1.47082	0.008	0.035	0.160997															MARCHF5	3.12815e-05	-0.601595	0.19	0.25	0.530253
MOB3B	1.98045e-09	-0.345432	0.333	0.411	3.35706e-05															PABPN1	9.58696e-06	-0.475442	0.123	0.189	0.162509															ANKRD13C	3.19124e-05	-0.407405	0.307	0.37	0.540947
SLC9A8	1.99186e-09	-0.400597	0.25	0.325	3.37639e-05															ENSCHIG00000015326	9.61701e-06	1.6887	0.04	0.013	0.163018															REXO2	3.22095e-05	0.789116	0.104	0.06	0.545984
ESF1	2.01804e-09	0.622836	0.177	0.12	3.42078e-05															ATP8B4	9.69088e-06	0.589455	0.181	0.119	0.16427															RBM12B	3.2244e-05	1.14031	0.063	0.029	0.546569
XRCC5	2.02196e-09	-0.491403	0.138	0.201	3.42742e-05															STIM1	9.73935e-06	-0.353366	0.152	0.227	0.165092															INSL6	3.23372e-05	1.9798	0.024	0.006	0.548148
MVB12B	2.07309e-09	-0.655648	0.154	0.213	3.5141e-05															CYFIP2	9.76842e-06	1.21852	0.106	0.059	0.165584															MX2	3.23455e-05	-3.03178	0.005	0.026	0.548289
ENSCHIG00000010828	2.07566e-09	0.620868	0.236	0.173	3.51844e-05															RECQL	9.80851e-06	-0.340233	0.185	0.264	0.166264															HK1	3.26922e-05	-0.594299	0.152	0.212	0.554165
TP53INP2	2.09342e-09	2.13415	0.024	0.005	3.54855e-05															ENSCHIG00000002451	9.8102e-06	2.0867	0.035	0.01	0.166293															SAXO2	3.34192e-05	-1.67423	0.017	0.047	0.566488
IRX1	2.12676e-09	0.667403	0.287	0.226	3.60506e-05															NUBPL	9.84355e-06	-0.348808	0.2	0.281	0.166858															HDAC4	3.42925e-05	-0.365996	0.295	0.369	0.581291
TGFA	2.14088e-09	-1.32286	0.023	0.055	3.629e-05															BPHL	9.85585e-06	-0.471802	0.121	0.185	0.167066															ACAP2	3.45492e-05	0.420263	0.444	0.382	0.585643
HERPUD1	2.16718e-09	0.861348	0.157	0.104	3.67359e-05															ACTG1	9.88323e-06	0.635115	0.299	0.234	0.167531															TMEM63B	3.4576e-05	0.514795	0.108	0.062	0.586098
NOVA1	2.16738e-09	-1.68701	0.009	0.033	3.67392e-05															CDC123	9.9312e-06	-0.391455	0.125	0.194	0.168344															ENSCHIG00000025587	3.49505e-05	1.82775	0.036	0.012	0.592446
AP4S1	2.19018e-09	-1.29977	0.026	0.059	3.71257e-05															PPP1R13L	9.95386e-06	-0.589307	0.024	0.061	0.168728															ENSCHIG00000022348	3.49779e-05	-1.70441	0.01	0.036	0.592911
SMURF2	2.20637e-09	-0.401567	0.243	0.317	3.74002e-05															ENSCHIG00000000883	9.98154e-06	-0.996012	0.026	0.064	0.169197															TTF2	3.52021e-05	-1.82988	0.01	0.036	0.59671
GRB14	2.26311e-09	1.53786	0.046	0.018	3.83619e-05															CHD7	1.00576e-05	0.475807	0.522	0.504	0.170486															ENSCHIG00000026001	3.5262e-05	1.07641	0.045	0.018	0.597726
ENSCHIG00000024173	2.36811e-09	-0.664208	0.081	0.132	4.01419e-05															C1QTNF5	1.01589e-05	-1.64591	0.013	0.043	0.172203															FKBP9	3.52642e-05	-0.636339	0.086	0.138	0.597763
ENSCHIG00000011975	2.37801e-09	1.94299	0.029	0.008	4.03097e-05															COPS8	1.01936e-05	-2.14878	0.011	0.04	0.172792															PACC1	3.55345e-05	1.10304	0.047	0.019	0.602345
BABAM2	2.41355e-09	-0.256818	0.478	0.559	4.0912e-05															TUBA1B	1.0436e-05	-0.78939	0.072	0.125	0.1769															ZNF606	3.57232e-05	-0.663013	0.065	0.111	0.605544
HDGF	2.42327e-09	2.7919	0.02	0.003	4.10768e-05															ZMPSTE24	1.04776e-05	-0.744277	0.042	0.086	0.177605															MTARC2	3.58921e-05	0.743593	0.07	0.034	0.608407
ENSCHIG00000023064	2.45118e-09	1.11522	0.06	0.027	4.155e-05															SLC25A20	1.06201e-05	-1.20263	0.027	0.064	0.180022															ADAMTS5	3.59061e-05	-0.6484	0.212	0.284	0.608644
GPI	2.54531e-09	-1.00675	0.034	0.072	4.31455e-05															CASP9	1.06406e-05	-1.05413	0.027	0.064	0.180369															PIGG	3.61149e-05	-0.97724	0.021	0.053	0.612184
BDP1	2.57841e-09	-0.267954	0.519	0.6	4.37066e-05															SAAL1	1.08498e-05	-1.00568	0.032	0.072	0.183914															SEMA6A	3.67351e-05	-1.01566	0.056	0.099	0.622697
MPZL2	2.5976e-09	-2.89224	0.004	0.025	4.40319e-05															ENSCHIG00000027226	1.09113e-05	-0.7144	0.049	0.096	0.184958															REL	3.70617e-05	0.45828	0.14	0.088	0.628233
ABCA5	2.63973e-09	-0.921147	0.043	0.084	4.4746e-05															FAM89A	1.10016e-05	-0.732137	0.054	0.103	0.186488															ENSCHIG00000016805	3.70735e-05	-0.531386	0.171	0.23	0.628432
TAB2	2.64501e-09	-0.350925	0.226	0.301	4.48355e-05															ENSCHIG00000023201	1.10146e-05	-0.339425	0.164	0.239	0.186709															CREG1	3.72124e-05	2.05317	0.029	0.009	0.630788
PALLD	2.65209e-09	-0.480467	0.184	0.25	4.49556e-05															SPATA13	1.10242e-05	0.665872	0.325	0.269	0.186871															PLAT	3.74385e-05	-2.15857	0.007	0.031	0.634621
LGALS3	2.66434e-09	2.03501	0.038	0.013	4.51632e-05															ARIH2	1.11645e-05	-0.349272	0.111	0.175	0.18925															ALMS1	3.77744e-05	-0.311656	0.431	0.508	0.640315
ENSCHIG00000025032	2.67153e-09	-0.995194	0.032	0.069	4.52852e-05															HTR4	1.12951e-05	-1.27219	0.02	0.055	0.191463															ENSCHIG00000013369	3.81214e-05	3.39791	0.016	0.002	0.646196
SDK1	2.69143e-09	0.512163	0.142	0.089	4.56224e-05															ENSCHIG00000000174	1.13193e-05	-0.728583	0.065	0.117	0.191874															CWC15	3.82802e-05	1.12624	0.056	0.025	0.648887
FGFR1	2.75507e-09	-0.318611	0.159	0.226	4.67011e-05															CLYBL	1.13377e-05	-0.491469	0.176	0.249	0.192185															GSK3B	3.83345e-05	0.379615	0.468	0.409	0.649808
NFIC	2.7702e-09	-0.494815	0.095	0.15	4.69577e-05															MSR1	1.14131e-05	2.37359	0.028	0.006	0.193463															URB2	3.87128e-05	-1.55191	0.016	0.044	0.656221
REV3L	2.83341e-09	-0.33578	0.391	0.473	4.80291e-05															RPS20	1.14978e-05	0.709168	0.207	0.146	0.194899															CCDC6	3.88323e-05	0.525937	0.35	0.285	0.658247
SIN3B	2.83445e-09	-0.8773	0.049	0.092	4.80468e-05															POC5	1.17198e-05	-1.04575	0.042	0.086	0.198662															SPATA7	3.91721e-05	-0.679315	0.115	0.169	0.664005
PCSK1	2.91466e-09	8.17492	0.012	0	4.94065e-05															ENSCHIG00000015861	1.17513e-05	-0.605497	0.079	0.135	0.199197															DHX16	3.93195e-05	0.937469	0.07	0.035	0.666505
CDC42BPA	2.92776e-09	-0.36837	0.457	0.524	4.96284e-05															LAMB1	1.17794e-05	1.14984	0.083	0.042	0.199672															GPR161	3.94915e-05	-0.910747	0.031	0.068	0.669421
DESI1	2.9717e-09	-0.985094	0.032	0.069	5.03733e-05															VPS36	1.19387e-05	-0.629142	0.056	0.106	0.202373															ADAMTS6	3.98081e-05	1.44371	0.067	0.033	0.674787
SHPRH	2.97856e-09	0.658178	0.246	0.185	5.04895e-05															ENSCHIG00000013335	1.19438e-05	-0.26593	0.152	0.226	0.20246															ABHD4	4.02798e-05	-1.46936	0.013	0.04	0.682783
MINDY4	3.00769e-09	-1.66349	0.014	0.041	5.09833e-05															ENSCHIG00000015664	1.19795e-05	1.67674	0.036	0.011	0.203064															UBE2E1	4.04939e-05	-0.491635	0.153	0.212	0.686412
PALS1	3.04028e-09	-0.427875	0.281	0.354	5.15357e-05															ENSCHIG00000007867	1.20089e-05	2.70154	0.032	0.009	0.203563															ETNK1	4.07566e-05	0.55542	0.357	0.295	0.690865
AZI2	3.04428e-09	-0.626255	0.101	0.157	5.16035e-05															LAYN	1.2037e-05	-0.490592	0.035	0.077	0.20404															FGF14	4.09018e-05	-6.84275	0	0.015	0.693326
DNER	3.0692e-09	2.37555	0.019	0.003	5.20259e-05															SMARCE1	1.20792e-05	-0.298073	0.129	0.198	0.204754															WFS1	4.10285e-05	1.17662	0.064	0.031	0.695474
ATG16L1	3.1565e-09	-0.688695	0.072	0.122	5.35058e-05															PHF20	1.22173e-05	-0.26697	0.317	0.413	0.207095															PGM3	4.10515e-05	0.905283	0.081	0.043	0.695863
DIS3L2	3.17619e-09	-0.28276	0.394	0.477	5.38396e-05															ANXA11	1.24137e-05	-0.884825	0.021	0.056	0.210424															SRA1	4.13461e-05	0.954331	0.079	0.042	0.700858
FKBP9	3.18037e-09	-1.09601	0.024	0.057	5.39105e-05															LYRM7	1.24786e-05	-0.682705	0.05	0.097	0.211525															BUB1B	4.18736e-05	2.43715	0.018	0.003	0.709799
PIBF1	3.20635e-09	0.632435	0.241	0.178	5.43509e-05															ALDH1A1	1.24854e-05	0.721381	0.057	0.024	0.211641															TIPARP	4.1893e-05	-0.666336	0.129	0.185	0.710128
PLAU	3.23681e-09	3.22135	0.024	0.005	5.48671e-05															IGSF6	1.2636e-05	2.23792	0.032	0.009	0.214193															EPM2A	4.1946e-05	-0.419729	0.191	0.256	0.711027
ADCY8	3.2614e-09	-2.54866	0.006	0.027	5.5284e-05															ZBTB40	1.26406e-05	-0.724441	0.068	0.12	0.214272															ABCA1	4.2039e-05	-0.324111	0.116	0.176	0.712604
SLC1A3	3.26279e-09	-1.19783	0.028	0.062	5.53075e-05															CDH13	1.27964e-05	1.50615	0.064	0.029	0.216912															AFAP1L1	4.26446e-05	1.75058	0.018	0.003	0.722868
SP110	3.2888e-09	-0.57238	0.085	0.139	5.57484e-05															BEAN1	1.2798e-05	-1.40665	0.012	0.041	0.216939															ANKIB1	4.29715e-05	-0.32141	0.301	0.371	0.72841
STK10	3.30053e-09	-1.15899	0.036	0.074	5.59472e-05															SEMA7A	1.28264e-05	2.40687	0.025	0.005	0.21742															DYSF	4.34513e-05	1.2511	0.039	0.014	0.736543
UBE3C	3.32145e-09	-0.295527	0.334	0.413	5.63019e-05															UNKL	1.28658e-05	-0.759322	0.032	0.072	0.218087															ARHGAP22	4.35279e-05	-0.742523	0.072	0.119	0.737841
LCA5	3.38422e-09	-0.839151	0.043	0.084	5.7366e-05															TLN2	1.30764e-05	0.74699	0.22	0.158	0.221657															OLFM3	4.37693e-05	1.14418	0.018	0.003	0.741933
ITGA7	3.39033e-09	-2.88	0.001	0.018	5.74695e-05															ENSCHIG00000011739	1.32095e-05	-0.317543	0.175	0.249	0.223914															ARRDC4	4.48997e-05	-0.844435	0.045	0.085	0.761094
SLC8B1	3.42495e-09	-2.16865	0.006	0.027	5.80563e-05															ENSCHIG00000010884	1.32154e-05	-2.53668	0.005	0.028	0.224014															ENSCHIG00000017117	4.53504e-05	-1.70805	0.026	0.058	0.768735
ENSCHIG00000013361	3.48773e-09	-2.506	0.003	0.023	5.91204e-05															GLE1	1.32877e-05	-1.25227	0.031	0.07	0.22524															WWTR1	4.58069e-05	-0.335753	0.492	0.562	0.776473
ENSCHIG00000007867	3.50321e-09	2.25136	0.025	0.006	5.93829e-05															KAZN	1.32937e-05	-0.349787	0.079	0.136	0.225341															INSYN2B	4.63001e-05	4.59522	0.014	0.001	0.784833
GATAD2B	3.52074e-09	-1.19185	0.024	0.056	5.96801e-05															GBE1	1.35077e-05	-0.323651	0.469	0.57	0.22897															PUS1	4.64006e-05	1.40435	0.057	0.026	0.786537
SLC25A47	3.57778e-09	2.57062	0.018	0.003	6.06469e-05															MMD	1.353e-05	-0.425948	0.107	0.171	0.229347															PPP1R14A	4.65188e-05	4.52026	0.014	0.001	0.78854
TRAF3	3.58598e-09	-0.761368	0.067	0.115	6.07859e-05															PLEKHH3	1.36949e-05	1.51427	0.058	0.025	0.232142															MOCOS	4.65283e-05	-0.490527	0.116	0.172	0.788701
MRE11	3.6552e-09	-0.637457	0.087	0.139	6.19593e-05															CLEC16A	1.37974e-05	-0.365461	0.208	0.288	0.23388															PLXNB1	4.66186e-05	-2.69175	0.005	0.025	0.790232
CAMKK2	3.82436e-09	0.844772	0.099	0.056	6.48267e-05															SETDB2	1.39794e-05	-0.49825	0.089	0.147	0.236965															TRAPPC6A	4.73265e-05	1.04967	0.03	0.009	0.802232
EXOSC10	3.83816e-09	-0.857587	0.028	0.062	6.50606e-05															TTC29	1.41203e-05	-0.937744	0.022	0.057	0.239353															RAD23A	4.74517e-05	1.58402	0.026	0.007	0.804354
PACS1	3.84948e-09	-0.55975	0.288	0.351	6.52525e-05															NAMPT	1.41302e-05	-0.490541	0.136	0.201	0.239521															ENSCHIG00000009662	4.75385e-05	6.18409	0.01	0	0.805825
GABRB3	3.87484e-09	5.44504	0.012	0	6.56824e-05															HACL1	1.42273e-05	-0.476264	0.119	0.183	0.241166															EXOC8	4.75385e-05	5.70832	0.01	0	0.805825
SERGEF	3.89889e-09	-0.574545	0.109	0.165	6.60901e-05															UBAP2L	1.42893e-05	-0.336367	0.155	0.227	0.242218															AZGP1	4.75385e-05	6.22754	0.01	0	0.805825
DPP4	3.91032e-09	3.11042	0.012	0	6.62839e-05															RRAGD	1.4358e-05	1.39863	0.032	0.009	0.243382															NDUFB7	4.79336e-05	1.56881	0.031	0.01	0.812523
FXR1	3.92335e-09	0.54053	0.318	0.253	6.65047e-05															IPO13	1.45405e-05	-0.965963	0.018	0.05	0.246475															EVC2	4.85478e-05	-0.502439	0.081	0.133	0.822933
HPF1	3.94421e-09	1.39008	0.056	0.025	6.68583e-05															NFATC2IP	1.46362e-05	-0.612223	0.065	0.116	0.248098															ECHDC3	4.86784e-05	0.429272	0.089	0.048	0.825148
ENSCHIG00000016026	4.00923e-09	1.59629	0.058	0.027	6.79604e-05															SUMF1	1.47674e-05	-0.694899	0.084	0.139	0.250323															GRAMD1B	4.88053e-05	0.431033	0.316	0.243	0.827298
IL1RAP	4.13621e-09	1.05734	0.113	0.068	7.01129e-05															RRP8	1.48105e-05	2.25638	0.033	0.01	0.251052															BCL2	4.93987e-05	-0.335703	0.418	0.494	0.837358
ENSCHIG00000027084	4.15545e-09	-1.30731	0.016	0.045	7.04391e-05															NPY	1.48139e-05	3.11731	0.018	0.002	0.25111															RHOJ	4.96332e-05	-0.644634	0.183	0.242	0.841333
ENSCHIG00000013563	4.18982e-09	1.21014	0.077	0.04	7.10216e-05															IL6R	1.50397e-05	-0.551607	0.048	0.094	0.254939															API5	4.98151e-05	-1.02123	0.054	0.096	0.844416
SERINC5	4.20728e-09	0.550011	0.328	0.265	7.13176e-05															MEAF6	1.50761e-05	-0.69719	0.042	0.085	0.255556															SMARCA4	4.98257e-05	-0.704442	0.083	0.131	0.844596
PLS1	4.26924e-09	1.41122	0.043	0.016	7.23678e-05															ENSCHIG00000025032	1.51072e-05	-0.861009	0.036	0.077	0.256083															PLEKHA4	4.99076e-05	-0.975155	0.038	0.076	0.845983
ATG7	4.29166e-09	-0.421875	0.272	0.342	7.27479e-05															DESI1	1.52168e-05	-1.63271	0.018	0.051	0.25794															ANKS1A	5.00571e-05	-0.279636	0.324	0.395	0.848517
MED19	4.30382e-09	1.00349	0.075	0.038	7.29541e-05															H2BC18	1.52365e-05	6.88392	0.012	0	0.258275															SLC45A3	5.03332e-05	1.5678	0.022	0.005	0.853198
XAF1	4.30793e-09	-1.54013	0.023	0.054	7.30237e-05															C1orf105	1.52365e-05	6.44357	0.012	0	0.258275															SESN1	5.04049e-05	0.427898	0.309	0.237	0.854414
SLC29A3	4.4567e-09	-1.1061	0.026	0.06	7.55456e-05															SENP5	1.52715e-05	-0.41108	0.12	0.184	0.258868															UNKL	5.20184e-05	-0.710183	0.047	0.088	0.881764
CCDC88C	4.49505e-09	0.734924	0.153	0.1	7.61955e-05															TRIQK	1.54211e-05	-0.645025	0.057	0.106	0.261402															ARHGEF37	5.23799e-05	1.18002	0.042	0.017	0.887892
TMEM38A	4.53059e-09	-1.28092	0.012	0.039	7.6798e-05															NPY1R	1.5443e-05	-1.58629	0.015	0.045	0.261774															SLC4A4	5.26408e-05	-0.707578	0.191	0.251	0.892314
HTRA1	4.55326e-09	2.73549	0.02	0.003	7.71822e-05															SNRNP40	1.54628e-05	-0.935678	0.037	0.078	0.26211															ENSCHIG00000011658	5.28535e-05	3.45971	0.012	0.001	0.89592
AGR2	4.58282e-09	4.28586	0.013	0.001	7.76834e-05															RAE1	1.5481e-05	-0.710554	0.049	0.095	0.262418															DNAJC3	5.3446e-05	0.570703	0.202	0.142	0.905964
S-LZ	4.73902e-09	3.83812	0.016	0.002	8.03311e-05															ENSCHIG00000006612	1.57021e-05	1.11028	0.037	0.012	0.266167															IRAK2	5.34787e-05	1.33472	0.044	0.018	0.906518
TET2	4.76251e-09	-0.295598	0.344	0.427	8.07294e-05															ENDOV	1.60003e-05	-1.55785	0.012	0.041	0.27122															GMEB2	5.35176e-05	1.08761	0.057	0.026	0.907177
LMLN	4.81887e-09	-1.13778	0.052	0.094	8.16846e-05															ENSCHIG00000027223	1.60611e-05	-0.369932	0.154	0.228	0.272251															ODAD2	5.38465e-05	-0.396413	0.154	0.218	0.912753
ZRANB3	4.8284e-09	-0.545992	0.197	0.261	8.18462e-05															LPCAT3	1.60689e-05	-1.07133	0.023	0.058	0.272383															SYNJ2	5.43071e-05	-0.551922	0.07	0.116	0.92056
RAMP2	4.88326e-09	3.13454	0.016	0.002	8.27762e-05															VPS37A	1.64521e-05	-0.724735	0.059	0.108	0.27888															GRHL2	5.48172e-05	-0.558928	0.254	0.314	0.929206
TEX49	4.8891e-09	1.94287	0.038	0.013	8.28752e-05															VEZF1	1.65632e-05	-0.275103	0.146	0.218	0.280762															C6orf89	5.52604e-05	0.485997	0.208	0.145	0.936719
ENSCHIG00000024179	4.89316e-09	-1.89245	0.006	0.028	8.29439e-05															TMEM232	1.66871e-05	-0.537729	0.073	0.126	0.282863															CSNK1G2	5.54112e-05	0.690581	0.064	0.031	0.939276
CD86	4.89811e-09	-0.541672	0.113	0.17	8.30279e-05															PSMA6	1.67713e-05	-0.298966	0.148	0.218	0.284291															ENSCHIG00000021757	5.60526e-05	0.788491	0.119	0.073	0.950148
SLC13A1	4.95071e-09	-2.11605	0.006	0.027	8.39195e-05															ENSCHIG00000025408	1.68715e-05	1.76718	0.054	0.023	0.285989															ERAP2	5.64899e-05	-1.06747	0.046	0.085	0.95756
MCCC1	4.98138e-09	-0.519533	0.132	0.191	8.44394e-05															EFL1	1.68899e-05	-0.420768	0.176	0.248	0.286301															ADCY8	5.68647e-05	-2.48163	0.006	0.028	0.963913
ENSCHIG00000013369	5.03528e-09	2.71322	0.016	0.002	8.5353e-05															STIMATE	1.6916e-05	0.742567	0.1	0.055	0.286743															SPNS2	5.69259e-05	1.22601	0.033	0.011	0.964951
NOA1	5.08254e-09	2.24373	0.027	0.007	8.61541e-05															CFAP210	1.7401e-05	-0.617402	0.028	0.065	0.294964															ABCA5	5.69383e-05	-0.679663	0.048	0.089	0.965161
AZGP1	5.11934e-09	3.22595	0.015	0.001	8.6778e-05															TRMT10A	1.74101e-05	-1.12013	0.037	0.077	0.295118															CBX4	5.71584e-05	0.808763	0.042	0.017	0.968893
WDR31	5.24626e-09	-1.91822	0.007	0.029	8.89294e-05															MCCC1	1.7517e-05	-0.442277	0.182	0.256	0.29693															FNDC4	5.72094e-05	1.80073	0.034	0.012	0.969756
PIK3C2A	5.33834e-09	0.609524	0.34	0.279	9.04902e-05															C11orf42	1.75657e-05	5.15108	0.014	0.001	0.297756															CHST11	5.74478e-05	-0.532443	0.169	0.232	0.973797
SMOC1	5.39423e-09	-0.957289	0.028	0.062	9.14377e-05															KLHL28	1.76385e-05	-1.1577	0.023	0.058	0.29899															CADM1	5.74948e-05	-0.471552	0.467	0.527	0.974594
RNF125	5.48589e-09	1.56093	0.029	0.008	9.29913e-05															PTGFR	1.77152e-05	3.49668	0.02	0.003	0.30029															MIB2	5.76839e-05	0.939655	0.047	0.02	0.9778
RBKS	5.51524e-09	0.661016	0.157	0.104	9.34889e-05															CCDC13	1.77193e-05	4.44683	0.014	0.001	0.300359															FLT1	5.79512e-05	2.30025	0.019	0.004	0.98233
NPEPPS	5.57649e-09	-0.270797	0.445	0.527	9.45271e-05															RAB28	1.78061e-05	-0.276995	0.296	0.383	0.301831															NCBP1	5.81917e-05	-1.03519	0.064	0.108	0.986407
WASHC5	5.60489e-09	-0.332014	0.247	0.321	9.50085e-05															LRRC9	1.78328e-05	-0.641618	0.041	0.084	0.302284															ENSCHIG00000025683	5.82278e-05	3.5142	0.017	0.002	0.98702
RRM2B	5.63615e-09	-0.982431	0.032	0.068	9.55383e-05															RPS23	1.78862e-05	0.902618	0.209	0.151	0.303188															PSMA7	5.84869e-05	1.14072	0.068	0.034	0.991411
EPSTI1	5.67247e-09	-1.79564	0.017	0.046	9.6154e-05															ENSCHIG00000012786	1.79492e-05	-0.378334	0.144	0.211	0.304257															ABHD12B	5.87428e-05	2.37953	0.019	0.004	0.99575
NSMAF	5.69458e-09	-0.64153	0.083	0.134	9.65289e-05															ENSCHIG00000017235	1.80252e-05	-4.31438	0.002	0.021	0.305546															ENSCHIG00000025798	5.87869e-05	2.96849	0.017	0.002	0.996496
ACSL3	5.90987e-09	0.641535	0.16	0.106	0.000100178															DDX24	1.80492e-05	1.20274	0.137	0.088	0.305953															HMOX1	5.90333e-05	1.87143	0.019	0.004	1
ENSCHIG00000012142	6.0321e-09	2.13635	0.022	0.005	0.00010225															MIS18BP1	1.81694e-05	2.73962	0.023	0.005	0.30799															PEMT	5.90873e-05	1.69826	0.033	0.011	1
CST3	6.09394e-09	1.58232	0.052	0.023	0.000103298															ENSCHIG00000015998	1.8295e-05	2.80079	0.02	0.003	0.310118															MAP2K4	5.93264e-05	0.400996	0.348	0.273	1
GPR137B	6.22776e-09	-1.29683	0.023	0.054	0.000105567															GATAD2B	1.85204e-05	-1.04348	0.029	0.066	0.313939															SNTB2	5.93791e-05	-0.435476	0.304	0.365	1
IRF2BP2	6.23739e-09	-0.593458	0.089	0.14	0.00010573															PELI1	1.85925e-05	-0.59762	0.046	0.091	0.315162															ADAMTSL1	5.93835e-05	0.730708	0.212	0.154	1
CLASP1	6.27531e-09	-0.33492	0.312	0.389	0.000106373															TUBA1A	1.86761e-05	-0.863267	0.046	0.09	0.316578															WSB1	6.02746e-05	-0.359835	0.33	0.404	1
ENSCHIG00000023800	6.58105e-09	0.551805	0.257	0.194	0.000111555															CFAP90	1.87626e-05	-2.92623	0.002	0.021	0.318045															PDE9A	6.13536e-05	-0.901568	0.031	0.066	1
HNRNPLL	6.66524e-09	0.678301	0.222	0.163	0.000112982															DNM2	1.87902e-05	-0.431472	0.135	0.201	0.318512															HSPE1	6.18142e-05	1.89016	0.028	0.008	1
LGALS4	6.77684e-09	-1.83658	0.009	0.033	0.000114874															F11R	1.89994e-05	-0.342184	0.144	0.212	0.322058															METTL24	6.22385e-05	1.60072	0.028	0.008	1
CLASP2	6.85806e-09	-0.289627	0.349	0.43	0.000116251															ENSCHIG00000018534	1.92877e-05	-1.34208	0.023	0.057	0.326945															TOMM40	6.28674e-05	1.79056	0.023	0.006	1
C1QTNF5	6.90395e-09	2.02637	0.02	0.004	0.000117029															BAIAP2	1.94944e-05	-0.527253	0.059	0.108	0.330449															POT1	6.31243e-05	0.479244	0.217	0.155	1
VCP	6.90551e-09	0.60688	0.197	0.14	0.000117055															HYCC1	1.95296e-05	0.70478	0.282	0.225	0.331047															IFT88	6.40285e-05	-0.486152	0.148	0.206	1
INTS6	7.0803e-09	0.357079	0.49	0.432	0.000120018															PNISR	1.95765e-05	0.393324	0.615	0.633	0.331842															FER	6.41894e-05	0.381662	0.517	0.459	1
TMEM41B	7.1336e-09	-0.604973	0.12	0.176	0.000120922															PNKD	1.96176e-05	1.48467	0.066	0.032	0.332538															SLC38A2	6.43181e-05	-0.672601	0.185	0.242	1
DNAH10	7.35504e-09	-3.28586	0.002	0.018	0.000124675															STYK1	1.96455e-05	-1.60791	0.018	0.049	0.33301															ERGIC1	6.49572e-05	0.584169	0.229	0.166	1
GOLM1	7.36024e-09	1.44338	0.046	0.018	0.000124764															TENM3	1.97659e-05	1.60219	0.056	0.024	0.335053															TLR3	6.52186e-05	-0.644755	0.078	0.126	1
IL10RB	7.36556e-09	-1.04001	0.032	0.067	0.000124854															HAUS6	2.01133e-05	-0.678808	0.065	0.114	0.340941															ACER3	6.52423e-05	-0.515295	0.128	0.184	1
STEAP4	7.39754e-09	-0.760688	0.113	0.167	0.000125396															BMP2K	2.01284e-05	-0.327468	0.165	0.238	0.341197															GUK1	6.5333e-05	1.64069	0.036	0.013	1
TBC1D22A	7.40705e-09	-0.369732	0.229	0.3	0.000125557															ADAM12	2.01512e-05	2.14048	0.042	0.015	0.341584															ERBB3	6.53878e-05	0.649245	0.046	0.019	1
LAPTM4A	7.43494e-09	-0.559942	0.107	0.163	0.00012603															KLHDC1	2.03496e-05	-0.911645	0.066	0.116	0.344946															ZNF330	6.5763e-05	0.76814	0.085	0.047	1
PIWIL4	7.50892e-09	5.82756	0.012	0	0.000127284															DCLK1	2.03631e-05	2.53618	0.036	0.012	0.345175															UBE2QL1	6.59054e-05	-2.41407	0.004	0.023	1
ENSCHIG00000026471	7.57134e-09	5.33476	0.012	0	0.000128342															SEC61A1	2.04268e-05	0.974423	0.159	0.105	0.346255															NR2C2	6.60319e-05	-0.569673	0.201	0.259	1
ENSCHIG00000011777	7.58752e-09	0.764768	0.174	0.12	0.000128616															MED23	2.05675e-05	-0.710736	0.088	0.142	0.34864															RUFY3	6.94083e-05	-0.35189	0.312	0.375	1
ENSCHIG00000026323	7.65364e-09	1.56047	0.028	0.008	0.000129737															ENSCHIG00000024173	2.06215e-05	-0.484551	0.113	0.175	0.349554															COX6B1	6.96814e-05	1.27134	0.036	0.013	1
ENSCHIG00000000713	7.6639e-09	2.6021	0.017	0.002	0.000129911															RTCA	2.07309e-05	-0.485665	0.089	0.145	0.351409															ZNF362	7.06325e-05	-0.605778	0.045	0.085	1
SCN9A	7.66611e-09	0.769634	0.154	0.103	0.000129948															SIPA1L2	2.07453e-05	-0.437982	0.184	0.255	0.351653															B4GALT4	7.15844e-05	-1.14324	0.033	0.068	1
CAPN8	7.80233e-09	2.62429	0.017	0.002	0.000132257															KIF3A	2.08017e-05	-0.260772	0.176	0.254	0.35261															TUBB4B	7.16783e-05	2.12305	0.024	0.006	1
SMARCAD1	7.88922e-09	0.530935	0.288	0.225	0.00013373															ENSCHIG00000010184	2.09206e-05	-0.576678	0.125	0.187	0.354624															MZF1	7.17524e-05	0.61119	0.053	0.024	1
KLHL41	7.96123e-09	2.14325	0.025	0.006	0.000134951															SOX10	2.10573e-05	2.05321	0.027	0.006	0.356942															CYTIP	7.17815e-05	1.43373	0.053	0.025	1
SERINC2	7.9962e-09	1.05181	0.06	0.028	0.000135544															CCDC39	2.13068e-05	-0.750183	0.128	0.188	0.361171															PSEN1	7.17977e-05	-0.43839	0.217	0.279	1
CAGE1	8.04034e-09	-0.817672	0.062	0.107	0.000136292															SNTB1	2.13562e-05	0.668672	0.267	0.203	0.362009															DOCK9	7.2711e-05	-0.315784	0.27	0.34	1
ZBTB6	8.05767e-09	2.38709	0.023	0.005	0.000136586															CAMK4	2.14293e-05	0.591325	0.199	0.138	0.363248															TIMP2	7.27272e-05	0.894929	0.157	0.107	1
VRK3	8.09052e-09	-1.1957	0.029	0.062	0.000137142															ALPK1	2.17662e-05	-0.412913	0.117	0.179	0.368959															CASP8	7.40084e-05	0.886453	0.077	0.041	1
[truncated: 5,116 more rows]
[truncated: 99 more columns]

## Sheet: Table S5
Table S5. GO functional enrichment analysis of specific cell types in the mammary gland of dairy goats at both the dry and lactation stages
Pericytes (Dry stage)													LASP2 (Dry stage)													Epi-from-LFB (Dry stage)													Lactocytes1 (Lactation stage)
Term	Count	%	P-value	Genes	List Total	Pop Hits	Pop Total	Fold Enrichment	Bonferroni	Benjamini	FDR		Term	Count	%	P-value	Genes	List Total	Pop Hits	Pop Total	Fold Enrichment	Bonferroni	Benjamini	FDR		Term	Count	%	P-value	Genes	List Total	Pop Hits	Pop Total	Fold Enrichment	Bonferroni	Benjamini	FDR		Term	Count	%	PValue	Genes	List Total	Pop Hits	Pop Total	Fold Enrichment	Bonferroni	Benjamini
GO:1904753~negative regulation of vascular associated smooth muscle cell migration	4	1.65975	3.18311e-05	MYOCD, MEF2C, TPM1, PRKG1	204	5	13632	53.4588	0.0317619	0.0322767	0.0321175		GO:0045766~positive regulation of angiogenesis	11	2.93333	3.71489e-05	C3, AKT3, STAT3, KDR, ITGB8, CHI3L1, THBS1, HIF1A, SASH1, HIPK2, TGFBR2	308	91	13632	5.35008	0.0591764	0.0270096	0.0269603		GO:0043542~endothelial cell migration	6	1.55844	5.34948e-05	STARD13, FAP, ABL1, VSTM4, FSTL1, TGFBR1	312	19	13632	13.7976	0.0713146	0.0739832	0.0739832		GO:0045944~positive regulation of transcription by RNA polymerase II	53	8.0916	1.95923e-09	RB1, APP, BMPR2, THRB, CHD7, ARID4A, HNRNPU, RORA, WASL, DCAF6, PPP3CA, ZNF609, ZNF407, JAK2, TEAD1, CDON, NCOA1, MEF2A, DDX17, NCOA2, BCAS3, KLF12, NCOA6, NCOA3, MRTFB, TET2, AP3B1, ASH1L, RUNX1, SFPQ, ZEB2, TBL1XR1, TRAF6, ATF7, ITGA6, NCOA7, PRKD1, YAP1, KMT2A, GATA3, PPP3R1, HIVEP1, SMYD3, TCF7L2, WWTR1, POU2F1, KDM4C, MAPK14, SMARCA2, HIPK2, MLLT10, SP3, LPIN1	600	670	19053	2.51196	4.89022e-06	4.89023e-06
GO:0071230~cellular response to amino acid stimulus	6	2.48963	0.000157328	NTRK2, ZEB1, PDGFD, PDGFC, COL5A2, CPEB3	204	35	13632	11.4555	0.147467	0.0797651	0.0793718		GO:1901388~regulation of transforming growth factor beta activation	4	1.06667	4.44948e-05	ITGB8, ITGAV, ITGB6, LTBP1	308	4	13632	44.2597	0.070457	0.0270096	0.0269603		GO:0071230~cellular response to amino acid stimulus	7	1.81818	0.000124802	COL1A1, NTRK2, ZEB1, COL1A2, SESN3, MMP2, COL5A2	312	35	13632	8.73846	0.158536	0.0863006	0.0863006		GO:0006357~regulation of transcription by RNA polymerase II	68	10.3817	5.28631e-07	RB1, EHF, ZNF292, ARID4A, JMJD1C, RORA, IKZF2, CHD2, RBPJ, CHD1, ZNF609, CREB3L2, BBX, EPC2, CCNL2, LRRFIP1, TEAD1, SOX5, KLF12, KDM2A, TCF12, ARID5B, MITF, HCFC2, ARID1B, PIAS1, ETV6, FOXP1, RUNX1, PHF20L1, ELF1, ZEB2, TBL1XR1, ELF5, IRF2, ATF7, NCOA7, LCORL, SOS1, NFAT5, EPAS1, AMBRA1, RLF, FOXO1, NPAS3, MTDH, HIVEP1, SPEN, IRX1, TCF7L2, IRX2, ZFHX3, POU2F1, FUS, ZBTB16, FOXJ3, STAT3, PBX3, NFK…	600	1138	19053	1.89749	0.00131859	0.000659731
GO:0051928~positive regulation of calcium ion transport	4	1.65975	0.000361466	CACNB2, TRPC6, CACNA1D, MYLK	204	10	13632	26.7294	0.306908	0.122175	0.121573		GO:0007179~transforming growth factor beta receptor signaling pathway	9	2.4	4.93477e-05	SMAD1, TGFB2, STAT3, ITGB8, FOS, ITGB6, PTPRK, HIPK2, TGFBR2	308	59	13632	6.75149	0.0778348	0.0270096	0.0269603		GO:0006120~mitochondrial electron transport, NADH to ubiquinone	5	1.2987	0.000631323	ND1, ND3, ND2, ND5, ND4	312	18	13632	12.1368	0.582469	0.29104	0.29104		GO:0006897~endocytosis	16	2.44275	3.19966e-06	APP, CSNK1G3, FNBP1, LRRK2, DENND1A, ITSN1, STON2, PIK3C2A, CLINT1, EEA1, GHR, MYO1E, PACSIN2, SH3BP4, PIK3C3, EPS15	600	115	19053	4.41809	0.00795455	0.00266211
GO:0007010~cytoskeleton organization	6	2.48963	0.000524869	SVIL, ARHGAP10, ABLIM1, DPYSL2, MAP3K20, CAP2	204	45	13632	8.9098	0.412781	0.133054	0.132398		GO:0010634~positive regulation of epithelial cell migration	6	1.6	6.58296e-05	DOCK5, TGFB2, PRKCE, SOX9, RTN4, TGFBR2	308	20	13632	13.2779	0.102458	0.0270231	0.0269737		GO:0007010~cytoskeleton organization	6	1.55844	0.00346277	SVIL, ARHGAP10, ABLIM1, DPYSL2, EPB41L3, PAK5	312	45	13632	5.82564	0.991748	0.979387	0.979387		GO:0007165~signal transduction	34	5.19084	5.61391e-06	PDE3B, ARHGAP18, PTPRM, ARHGAP17, ARHGAP5, STK4, PITPNC1, ARHGAP35, STK3, RASSF3, PPP2R5E, AKT3, CSNK1G3, STARD13, FNBP1, PDE4D, MAGI3, MAGI2, STAT3, GAB1, ARAP2, ARHGAP28, ANK3, VRK2, PPP2R5C, NFKB1, PDE10A, RASA1, AKAP9, PKN2, PDE7A, RIN2, PLPP1, TNFRSF21	600	447	19053	2.41537	0.0139146	0.00350308
GO:0031532~actin cytoskeleton reorganization	6	2.48963	0.000709538	EPS8, MKLN1, NRP1, FGF7, MYH9, PARVA	204	48	13632	8.35294	0.513115	0.143894	0.143185		GO:0090050~positive regulation of cell migration involved in sprouting angiogenesis	5	1.33333	0.000282934	ANXA1, AKT3, RHOJ, KDR, FGF2	308	15	13632	14.7532	0.371641	0.0929157	0.0927459		GO:0051491~positive regulation of filopodium assembly	4	1.03896	0.00436483	NRP1, DPYSL3, PIK3R1, TGFBR1	312	15	13632	11.6513	0.997642	0.979387	0.979387		GO:0006468~protein phosphorylation	32	4.8855	1.1352e-05	TRIO, PRKAA2, BMPR2, LRRK2, STK4, STK3, AKT3, PDK4, TRPM7, PRKG1, MAP3K5, MAP4K4, EPHA5, MAP2K4, CDK19, MAP3K1, EPHA6, RYK, DAPK1, MAPK14, PTK2, TGFBR2, PAN3, TAOK3, WNK1, SIK3, AAK1, ROR1, PKN2, SIK2, PRKD1, TNIK	600	421	19053	2.41368	0.027937	0.0056669
GO:0007165~signal transduction	13	5.39419	0.000864338	STARD13, PPP1R12A, FNBP1, PDE1A, ARHGAP17, ARHGAP24, ARHGAP10, RASSF3, DLC1, PDE3A, PDE5A, PDE8A, PLPP1	204	275	13632	3.15893	0.583895	0.146073	0.145353		GO:0016477~cell migration	9	2.4	0.000814361	CARMIL1, CCDC88A, LIMA1, DOCK5, WWC1, ITGAV, PTPRK, THBS1, DOCK1	308	88	13632	4.52656	0.737558	0.222864	0.222456		GO:0032489~regulation of Cdc42 protein signal transduction	3	0.779221	0.00495713	ABCA1, NRP1, ABL1	312	5	13632	26.2154	0.998964	0.979387	0.979387		GO:0010508~positive regulation of autophagy	10	1.52672	3.10699e-05	PRKAA2, CCNY, ROCK1, DAPK1, LRRK2, SH3BP4, PRKD1, PIK3C2A, FOXO1, MTDH	600	52	19053	6.10673	0.0746208	0.0129251
GO:1904706~negative regulation of vascular smooth muscle cell proliferation	4	1.65975	0.00104924	MYOCD, MEF2C, TPM1, PRKG1	204	14	13632	19.0924	0.655096	0.151579	0.150832		GO:0007173~epidermal growth factor receptor signaling pathway	5	1.33333	0.00111508	ADAM17, PLCE1, PTPN11, SOX9, IQGAP1	308	21	13632	10.538	0.839904	0.261566	0.261088		GO:0042773~ATP synthesis coupled electron transport	3	0.779221	0.00495713	ND4L, ND5, ND4	312	5	13632	26.2154	0.998964	0.979387	0.979387		GO:0035264~multicellular organism growth	12	1.83206	5.61074e-05	NOTCH2, EXT1, WWTR1, CLIC4, VPS13A, SLC1A2, SIK3, ARID5B, RASAL2, SOS1, ADD1, ZFP36L1	600	83	19053	4.59108	0.130683	0.0200063
GO:0035556~intracellular signal transduction	12	4.97925	0.00119589	SRPK2, AKAP13, GUCY1A1, PLCB4, STAC, PRKCB, CHN2, ARHGAP29, PRKD1, CDC42BPA, DCLK1, ADCY5	204	247	13632	3.24649	0.702803	0.151579	0.150832		GO:0050680~negative regulation of epithelial cell proliferation	6	1.6	0.00135312	TGFB2, CDK6, DUSP10, SOX9, IFT57, MCC	308	37	13632	7.17726	0.891751	0.267944	0.267454		GO:0051496~positive regulation of stress fiber assembly	5	1.2987	0.00577381	CARMIL1, NRP1, LPAR1, ABL1, TGFBR1	312	32	13632	6.82692	0.999667	0.994753	0.994753		GO:0043087~regulation of GTPase activity	8	1.22137	0.00015836	VAV3, FGD6, RASA1, RASA2, NF1, RASAL2, IQGAP1, IQGAP2	600	38	19053	6.68526	0.326521	0.04776
GO:0001666~response to hypoxia	6	2.48963	0.00260795	RYR2, EDNRA, MYOCD, CAV1, KCNMA1, PLOD2	204	64	13632	6.26471	0.929202	0.275132	0.273775		GO:1902895~positive regulation of pri-miRNA transcription from RNA polymerase II promoter	6	1.6	0.00152983	SMAD1, TGFB2, KLF5, STAT3, MRTFB, HIF1A	308	38	13632	6.98838	0.919048	0.267944	0.267454		GO:0007030~Golgi organization	6	1.55844	0.00647345	ARHGAP21, RAB30, FBXW8, STX17, PRKD1, SYNE1	312	52	13632	5.04142	0.999874	0.994753	0.994753		GO:0035556~intracellular signal transduction	24	3.66412	0.000172212	NOTCH2, VAV3, PRKAA2, CAB39, DAPK1, ITSN1, CBLB, STK4, MYO9A, STK3, TGFBR3, WNK1, RASA2, SPATA13, SIK3, SH3BP5, TLK2, LCP2, SIK2, PRKD1, TNIK, JAK2, JAK1, DGKH	600	315	19053	2.41943	0.349411	0.04776
GO:0001933~negative regulation of protein phosphorylation	5	2.07469	0.00286851	NIBAN1, ANGPT1, NTRK3, CTDSPL, PTPN13	204	40	13632	8.35294	0.945679	0.275132	0.273775		GO:1905564~positive regulation of vascular endothelial cell proliferation	4	1.06667	0.00163181	ADAM17, AKT3, STAT3, FGF2	308	11	13632	16.0945	0.931548	0.267944	0.267454		GO:0030199~collagen fibril organization	5	1.2987	0.00970265	COL1A1, COL1A2, COL5A2, TGFBR1, DDR2	312	37	13632	5.90437	0.999999	1	1		GO:0030866~cortical actin cytoskeleton organization	7	1.0687	0.000196483	NCKAP1, DLG1, FMNL2, ROCK1, EPB41, ROCK2, EPB41L2	600	28	19053	7.93875	0.387661	0.049042
GO:0033138~positive regulation of peptidyl-serine phosphorylation	6	2.48963	0.00298466	NTRK2, ANGPT1, NTRK3, CAV1, DOCK7, PRKD1	204	66	13632	6.07487	0.951731	0.275132	0.273775		GO:0051017~actin filament bundle assembly	4	1.06667	0.00420919	EPS8, LIMA1, DPYSL3, EZR	308	15	13632	11.8026	0.999018	0.628317	0.627169		GO:0048009~insulin-like growth factor receptor signaling pathway	3	0.779221	0.0100997	GHR, GRB10, PIK3R1	312	7	13632	18.7253	0.999999	1	1		GO:0008380~RNA splicing	12	1.83206	0.000332173	IVNS1ABP, SRRM2, DDX5, RBM47, MBNL1, MBNL2, RBFOX2, FUS, ZNF326, SRSF7, QKI, SRRM1	600	101	19053	3.77287	0.56362	0.075373
GO:0034394~protein localization to cell surface	4	1.65975	0.00406664	FGF7, ANGPT1, SMURF1, VCL	204	22	13632	12.1497	0.983949	0.317198	0.315634		GO:0006120~mitochondrial electron transport, NADH to ubiquinone	4	1.06667	0.0071815	ND1, ND3, ND2, ND4	308	18	13632	9.8355	0.999993	0.982668	0.980873		GO:0007165~signal transduction	14	3.63636	0.0105423	STARD13, PDE3B, PTPRM, ANK2, ARHGAP21, ARHGAP10, ARHGAP42, DLC1, FASN, PDE3A, KRAS, PDE5A, MPZL1, PLPP1	312	275	13632	2.22434	1	1	1		GO:0043484~regulation of RNA splicing	8	1.22137	0.000408528	MBNL1, MBNL2, AHNAK, HNRNPH1, FUS, ZNF326, CCNL2, PTBP2	600	44	19053	5.77364	0.639367	0.0849738
GO:0048008~platelet-derived growth factor receptor signaling pathway	4	1.65975	0.00406664	NRP1, PLEKHA1, PDGFD, PDGFC	204	22	13632	12.1497	0.983949	0.317198	0.315634		GO:0060395~SMAD protein signal transduction	5	1.33333	0.0092818	SMAD1, TGFB2, FOS, ITGB6, HIPK2	308	37	13632	5.98105	1	1	0.998781		GO:0046627~negative regulation of insulin receptor signaling pathway	4	1.03896	0.0115344	PID1, GRB10, ENPP1, PIP4K2A	312	21	13632	8.32234	1	1	1		GO:0035329~hippo signaling	6	0.916031	0.000509987	MOB1B, YAP1, WWTR1, STK4, TEAD1, STK3	600	22	19053	8.66045	0.72008	0.0979174
GO:0030334~regulation of cell migration	5	2.07469	0.00516401	DOCK10, ROCK1, LAMA4, NEXN, VCL	204	47	13632	7.10889	0.994752	0.374022	0.372178		GO:0090303~positive regulation of wound healing	4	1.06667	0.00970577	ANXA1, PRKCE, ACTB, ACTG1	308	20	13632	8.85195	1	1	0.998781		GO:0001937~negative regulation of endothelial cell proliferation	4	1.03896	0.0131339	SPARC, PTPRM, XDH, TGFBR1	312	22	13632	7.94406	1	1	1		GO:0051897~positive regulation of phosphatidylinositol 3-kinase/protein kinase B signal transduction	14	2.1374	0.000550309	VAV3, OSBPL8, TCF7L2, RYK, INSR, GATA3, AMBRA1, RTN4, IGF1R, MTDH, STK3, FER, PRKD1, JAK2	600	142	19053	3.13077	0.746894	0.0981122
GO:0007519~skeletal muscle tissue development	4	1.65975	0.00657266	SVIL, CAV1, NR2F2, GPCPD1	204	26	13632	10.2805	0.998753	0.444312	0.442121		GO:0051056~regulation of small GTPase mediated signal transduction	4	1.06667	0.00970577	ARAP2, ARHGAP18, SIPA1L2, GARNL3	308	20	13632	8.85195	1	1	0.998781		GO:0046325~negative regulation of glucose import	3	0.779221	0.0132647	PID1, GRB10, ENPP1	312	8	13632	16.3846	1	1	1		GO:0006397~mRNA processing	14	2.1374	0.000671167	SRRM2, RBM47, DDX5, RBFOX2, CNOT6L, RBM26, MBNL2, CELF2, QKI, PTBP2, SRRM1, PAN3, SON, ZNF326	600	145	19053	3.066	0.812841	0.111682
[truncated: 186 more rows]
[truncated: 25 more columns]

## Sheet: Table S6
Table S6. GSEA enrichment analysis of Lactocytes1 and Lactocytes2
[truncated: 6,418 more rows]

## Sheet: Table S7
Table S7. The published GWAS loci associated with milk production traits in dairy goats
[truncated: 246 more rows]

[truncated: 9 more sheets: Table S8, Table S9, Table S10, Table S11, Table S12, Table S13, Table S14, Table S15, Table S16]
